# Supplementary material for: Crystal structure of 4-{2-[4-(di­methyl­amino)­phen­yl]diazen-1-yl}-1-methyl­pyridinium iodide
Source: Acta Crystallogr E Crystallogr Commun. 2015 Dec 19;71(Pt 12):o1069–70. doi: 10.1107/S2056989015023646 (PMC4719983; doi:10.1107/S2056989015023646)
Supplement: Supplementary file 1 [file e-71-o1069-sup1.cif]

##############################################################################
#                                                                            #
# This CIF contains the data in a paper accepted for publication in          #
# Acta Crystallographica Section E. It conforms to the requirements of       #
# Notes for Authors for Acta Crystallographica Section E, and has been       #
# peer reviewed under the auspices of the IUCr Commission on Journals.       #
#                                                                            #
# Full details of the Crystallographic Information File format               #
# are given in the paper "The Crystallographic Information File (CIF):       #
# a New Standard Archive File for Crystallography" by S. R. Hall, F. H.      #
# Allen and I. D. Brown [Acta Cryst. (1991), A47, 655-685].                  #
#                                                                            #
# The current version of the core CIF dictionary is obtainable from          #
# ftp://ftp.iucr.org/pub/cif_core.dic.                                       #
#                                                                            #
# Software is freely available for graphical display of the structure(s)     #
# in this CIF. For information consult the CIF software page                 #
# http://www.iucr.org/resources/cif/software.                                #
#                                                                            #
# This file may be used for bona fide research purposes within the           #
# scientific community so long as proper attribution is given to the journal # 
# article from which it was obtained.                                        #
#                                                                            #
##############################################################################
data_I
_database_code_depnum_ccdc_archive 'CCDC 1441443'
_audit_creation_method     'SHELXL-2014/7'
_publ_contact_author_name     'Ana Costero Nieto'
_publ_contact_author_address
;
Universitat de Val\`encia,
Instituto de Reconocimiento Molecular y Desarrollo Tecnol\'ogico,
Doctor Moliner 50,46100
Burjassot,Valencia,
Spain
;
_publ_contact_author_email
;
Katherine.Chulvi@uv.es
;
_publ_contact_author_phone     ''+34 96 3544410'
_publ_section_title
;
Crystal structure of
4-{2-[4-(dimethylamino)phenyl]diazen-1-yl}-1-methylpyridinium iodide
;
loop_
    _publ_author_name
    _publ_author_address
    'Chulvi, Katherine'
;
Universitat de Val\`encia,
Instituto de Reconocimiento Molecular y Desarrollo Tecnol\'ogico,
Doctor Moliner 50,46100
Burjassot,Valencia,
Spain
;
    'Costero, Ana '
;
Universitat de Val\`encia,
Instituto de Reconocimiento Molecular y Desarrollo Tecnol\'ogico,
Doctor Moliner 50,46100
Burjassot,Valencia,
Spain
;
    'Ochando, Luis E.'
;
Universitat de Val\`encia,
Instituto de Reconocimiento Molecular y Desarrollo Tecnol\'ogico,
Doctor Moliner 50,46100
Burjassot,Valencia,
Spain
;
    'Gavi\~na, Pablo'
;
Universitat de Val\`encia,
Instituto de Reconocimiento Molecular y Desarrollo Tecnol\'ogico,
Doctor Moliner 50,46100
Burjassot,Valencia,
Spain
;
_chemical_name_systematic
;
4-{2-[4-(Dimethylamino)phenyl]diazen-1-yl}-1-methylpyridinium iodide
;
_chemical_name_common     '[ DAZOP^+^][I^-^]'
_chemical_formula_moiety     'C14 H17 N4 +, I -'
_chemical_formula_sum     'C14 H17 I N4'
_chemical_formula_iupac     'C14 H17 N4 +, I -'
_chemical_formula_weight     368.21
_chemical_melting_point     ?
_shelx_space_group_comment
;
The symmetry employed for this shelxl refinement is uniquely defined
by the following loop, which should always be used as a source of
symmetry information in preference to the above space-group names.
They are only intended as comments.
;
_space_group_crystal_system     monoclinic
_space_group_name_H-M_alt     'P 21/c'
_space_group_name_Hall     '-P 2ybc'
loop_
    _space_group_symop_operation_xyz
    'x, y, z'
    '-x, y+1/2, -z+1/2'
    '-x, -y, -z'
    'x, -y-1/2, z-1/2'
_cell_length_a     18.0508(14)
_cell_length_b     7.2790(5)
_cell_length_c     11.3760(9)
_cell_angle_alpha     90
_cell_angle_beta     98.929(7)
_cell_angle_gamma     90
_cell_volume     1476.60(19)
_cell_formula_units_Z     4
_cell_measurement_reflns_used     2009
_cell_measurement_theta_min     2.2780
_cell_measurement_theta_max     29.8102
_cell_measurement_temperature     296(2)
_exptl_crystal_description     plate
_exptl_crystal_colour     orange
_exptl_crystal_size_max     0.140
_exptl_crystal_size_mid     0.080
_exptl_crystal_size_min     0.030
_exptl_crystal_density_diffrn     1.656
_exptl_crystal_density_meas     ?
_exptl_crystal_density_method     'not measured'
_exptl_crystal_F_000     728
_exptl_absorpt_coefficient_mu     2.162
_exptl_absorpt_correction_type     multi-scan
_exptl_absorpt_process_details
;
(CrysAlis PRO; Agilent, 2009)
;
_shelx_estimated_absorpt_T_min     0.752
_shelx_estimated_absorpt_T_max     0.938
_exptl_absorpt_correction_T_min     0.90812
_exptl_absorpt_correction_T_max     1.00000
_diffrn_ambient_temperature     296(2)
_diffrn_radiation_type     MoK\a
_diffrn_radiation_wavelength     0.71073
_diffrn_measurement_device_type     'Agilent Xcalibur Sapphire3 Gemini'
_diffrn_measurement_method     '\w scans'
_diffrn_detector_area_resol_mean     16.0267
_diffrn_reflns_number     5694
_diffrn_reflns_av_R_equivalents     0.0481
_diffrn_reflns_theta_min     2.284
_diffrn_reflns_theta_max     24.993
_diffrn_reflns_theta_full     24.993
_diffrn_measured_fraction_theta_max     1.000
_diffrn_measured_fraction_theta_full     1.000
_diffrn_reflns_limit_h_min     -21
_diffrn_reflns_limit_h_max     17
_diffrn_reflns_limit_k_min     -6
_diffrn_reflns_limit_k_max     8
_diffrn_reflns_limit_l_min     -13
_diffrn_reflns_limit_l_max     10
_refine_special_details     ?
_reflns_number_total     2591
_reflns_number_gt     1642
_reflns_threshold_expression     'I > 2\s(I)'
_refine_ls_structure_factor_coef     Fsqd
_refine_ls_matrix_type     full
_refine_ls_R_factor_all     0.0656
_refine_ls_R_factor_gt     0.0347
_refine_ls_wR_factor_gt     0.0617
_refine_ls_wR_factor_ref     0.0651
_refine_ls_goodness_of_fit_ref     0.784
_refine_ls_restrained_S_all     0.764
_refine_ls_number_reflns     2591
_refine_ls_number_parameters     175
_refine_ls_number_restraints     132
_refine_ls_hydrogen_treatment     constr
_refine_ls_weighting_scheme     calc
_refine_ls_weighting_details
                      'w=1/[\s^2^(Fo^2^)+(0.0256P)^2^] where P=(Fo^2^+2Fc^2^)/3'
_atom_sites_solution_hydrogens     geom
_atom_sites_solution_primary     ?
_atom_sites_solution_secondary     ?
_refine_ls_shift/su_max     0.001
_refine_ls_shift/su_mean     0.000
_refine_diff_density_max     1.001
_refine_diff_density_min     -0.507
_refine_ls_extinction_method     none
_refine_ls_extinction_coef     .
loop_
    _atom_type_symbol
    _atom_type_description
    _atom_type_scat_dispersion_real
    _atom_type_scat_dispersion_imag
    _atom_type_scat_source
    'C' 'C' 0.0033 0.0016
                         'International Tables Vol C Tables 4.2.6.8 and 6.1.1.4'
    'H' 'H' 0.0000 0.0000
                         'International Tables Vol C Tables 4.2.6.8 and 6.1.1.4'
    'I' 'I' -0.4742 1.8119
                         'International Tables Vol C Tables 4.2.6.8 and 6.1.1.4'
    'N' 'N' 0.0061 0.0033
                         'International Tables Vol C Tables 4.2.6.8 and 6.1.1.4'
_computing_data_collection
;
CrysAlis PRO (Agilent, 2009)
;
_computing_cell_refinement
;
CrysAlis PRO (Agilent, 2009)
;
_computing_data_reduction
;
CrysAlis PRO (Agilent, 2009)
;
_computing_structure_solution
;
SHELXS97 (Sheldrick, 2008)
;
_computing_structure_refinement
;
SHELXL2013 (Sheldrick, 2015)
;
_computing_molecular_graphics
;
ORTEP-3 for Windows (Farrugia, 2012)
;
_computing_publication_material
;
WinGX (Farrugia, 2012)
;
loop_
    _atom_site_type_symbol
    _atom_site_label
    _atom_site_fract_x
    _atom_site_fract_y
    _atom_site_fract_z
    _atom_site_U_iso_or_equiv
    _atom_site_adp_type
    _atom_site_calc_flag
    _atom_site_occupancy
    _atom_site_disorder_assembly
    _atom_site_disorder_group
    C C1 0.7113(3) 0.4360(7) 0.9607(5) 0.0253(13) Uani d 1 . .
    H H1A 0.7574 0.4185 1.0140 0.038 Uiso calc 1 . .
    H H1B 0.6980 0.5639 0.9585 0.038 Uiso calc 1 . .
    H H1C 0.7173 0.3960 0.8824 0.038 Uiso calc 1 . .
    C C2 0.6716(3) 0.2294(6) 1.1152(5) 0.0200(13) Uani d 1 . .
    H H2A 0.7244 0.2417 1.1432 0.030 Uiso calc 1 . .
    H H2B 0.6593 0.1018 1.1030 0.030 Uiso calc 1 . .
    H H2C 0.6439 0.2796 1.1732 0.030 Uiso calc 1 . .
    N N3 0.6522(2) 0.3295(6) 1.0020(4) 0.0184(9) Uani d 1 . .
    C C4 0.5810(3) 0.3369(6) 0.9457(4) 0.0129(9) Uani d 1 . .
    C C5 0.5610(3) 0.4377(6) 0.8383(4) 0.0152(9) Uani d 1 . .
    H H5A 0.5978 0.5008 0.8058 0.018 Uiso calc 1 . .
    C C6 0.5211(3) 0.2442(6) 0.9920(5) 0.0141(10) Uani d 1 . .
    H H6A 0.5316 0.1782 1.0627 0.017 Uiso calc 1 . .
    C C7 0.4886(3) 0.4430(6) 0.7824(4) 0.0155(10) Uani d 1 . .
    H H7A 0.4773 0.5105 0.7125 0.019 Uiso calc 1 . .
    C C8 0.4502(3) 0.2522(6) 0.9340(5) 0.0152(10) Uani d 1 . .
    H H8A 0.4127 0.1908 0.9660 0.018 Uiso calc 1 . .
    C C9 0.4305(3) 0.3502(6) 0.8265(4) 0.0131(9) Uani d 1 . .
    N N10 0.3607(2) 0.3636(5) 0.7569(4) 0.0180(9) Uani d 1 . .
    N N11 0.3082(2) 0.2693(5) 0.7907(4) 0.0215(9) Uani d 1 . .
    C C12 0.2413(3) 0.2902(7) 0.7100(4) 0.0198(10) Uani d 1 . .
    C C13 0.2268(3) 0.4246(7) 0.6216(5) 0.0219(11) Uani d 1 . .
    H H13A 0.2625 0.5145 0.6150 0.026 Uiso calc 1 . .
    C C14 0.1827(3) 0.1655(7) 0.7185(5) 0.0220(11) Uani d 1 . .
    H H14A 0.1880 0.0799 0.7799 0.026 Uiso calc 1 . .
    C C15 0.1614(3) 0.4251(7) 0.5455(5) 0.0211(11) Uani d 1 . .
    H H15A 0.1527 0.5167 0.4881 0.025 Uiso calc 1 . .
    C C16 0.1185(3) 0.1683(7) 0.6385(5) 0.0226(10) Uani d 1 . .
    H H16A 0.0813 0.0819 0.6441 0.027 Uiso calc 1 . .
    N N17 0.1081(2) 0.2955(6) 0.5508(4) 0.0184(8) Uani d 1 . .
    C C18 0.0410(3) 0.2872(7) 0.4591(5) 0.0260(13) Uani d 1 . .
    H H18A 0.0347 0.4024 0.4178 0.039 Uiso calc 1 . .
    H H18B -0.0023 0.2629 0.4961 0.039 Uiso calc 1 . .
    H H18C 0.0469 0.1908 0.4037 0.039 Uiso calc 1 . .
    I I1 0.10101(2) 0.68987(5) 0.81084(3) 0.02305(12) Uani d 1 . .
loop_
    _atom_site_aniso_label
    _atom_site_aniso_U_11
    _atom_site_aniso_U_22
    _atom_site_aniso_U_33
    _atom_site_aniso_U_12
    _atom_site_aniso_U_13
    _atom_site_aniso_U_23
    C1 0.0259(19) 0.028(3) 0.022(3) -0.0084(19) 0.004(2) 0.003(2)
    C2 0.018(3) 0.021(3) 0.0204(17) -0.001(2) 0.0039(14) 0.0044(16)
    N3 0.0204(12) 0.016(2) 0.0187(16) -0.0011(11) 0.0036(10) 0.0014(15)
    C4 0.0196(12) 0.009(2) 0.0116(15) 0.0006(11) 0.0060(10) -0.0040(14)
    C5 0.0206(11) 0.013(2) 0.0132(15) 0.0011(13) 0.0063(11) -0.0014(15)
    C6 0.0208(13) 0.010(2) 0.0125(18) -0.0006(11) 0.0069(10) -0.0044(15)
    C7 0.0208(11) 0.012(2) 0.015(2) 0.0010(12) 0.0056(10) -0.0012(17)
    C8 0.0212(13) 0.009(2) 0.0159(15) -0.0013(13) 0.0056(12) -0.0028(14)
    C9 0.0213(11) 0.005(2) 0.0140(15) 0.0020(11) 0.0076(11) -0.0056(13)
    N10 0.0219(11) 0.017(2) 0.0161(17) 0.0021(11) 0.0066(10) -0.0039(14)
    N11 0.0231(11) 0.022(2) 0.0211(18) 0.0007(11) 0.0073(11) -0.0010(14)
    C12 0.0221(12) 0.0215(19) 0.0178(17) 0.0026(12) 0.0092(12) -0.0038(15)
    C13 0.0215(18) 0.024(2) 0.0211(19) 0.0008(14) 0.0074(14) -0.0008(16)
    C14 0.0211(13) 0.023(2) 0.023(2) 0.0027(14) 0.0053(13) 0.0022(16)
    C15 0.0223(16) 0.019(2) 0.023(2) 0.0016(13) 0.0062(13) -0.0021(16)
    C16 0.0214(16) 0.024(2) 0.0232(18) 0.0021(14) 0.0048(14) 0.0031(16)
    N17 0.0208(15) 0.0174(17) 0.0178(17) 0.0030(13) 0.0056(12) -0.0027(13)
    C18 0.0255(18) 0.027(3) 0.024(2) -0.0005(19) 0.0002(16) 0.001(2)
    I1 0.0222(2) 0.0228(2) 0.0241(2) -0.0007(2) 0.00320(14) -0.0028(2)
_geom_special_details
;
 All esds (except the esd in the dihedral angle between two l.s. planes)
 are estimated using the full covariance matrix.  The cell esds are taken
 into account individually in the estimation of esds in distances, angles
 and torsion angles; correlations between esds in cell parameters are only
 used when they are defined by crystal symmetry.  An approximate (isotropic)
 treatment of cell esds is used for estimating esds involving l.s. planes.
;
loop_
    _geom_bond_atom_site_label_1
    _geom_bond_atom_site_label_2
    _geom_bond_site_symmetry_2
    _geom_bond_distance
    _geom_bond_publ_flag
    C1 N3 . 1.454(6) ?
    C1 H1A . 0.9600 ?
    C1 H1B . 0.9600 ?
    C1 H1C . 0.9600 ?
    C2 N3 . 1.474(6) ?
    C2 H2A . 0.9600 ?
    C2 H2B . 0.9600 ?
    C2 H2C . 0.9600 ?
    N3 C4 . 1.344(6) ?
    C4 C5 . 1.423(7) ?
    C4 C6 . 1.442(6) ?
    C5 C7 . 1.361(6) ?
    C5 H5A . 0.9300 ?
    C6 C8 . 1.348(7) ?
    C6 H6A . 0.9300 ?
    C7 C9 . 1.405(6) ?
    C7 H7A . 0.9300 ?
    C8 C9 . 1.413(7) ?
    C8 H8A . 0.9300 ?
    C9 N10 . 1.383(6) ?
    N10 N11 . 1.277(5) ?
    N11 C12 . 1.408(6) ?
    C12 C13 . 1.398(7) ?
    C12 C14 . 1.408(7) ?
    C13 C15 . 1.351(7) ?
    C13 H13A . 0.9300 ?
    C14 C16 . 1.358(7) ?
    C14 H14A . 0.9300 ?
    C15 N17 . 1.355(6) ?
    C15 H15A . 0.9300 ?
    C16 N17 . 1.352(6) ?
    C16 H16A . 0.9300 ?
    N17 C18 . 1.471(6) ?
    C18 H18A . 0.9600 ?
    C18 H18B . 0.9600 ?
    C18 H18C . 0.9600 ?
loop_
    _geom_angle_atom_site_label_1
    _geom_angle_atom_site_label_2
    _geom_angle_atom_site_label_3
    _geom_angle_site_symmetry_1
    _geom_angle_site_symmetry_3
    _geom_angle
    _geom_angle_publ_flag
    N3 C1 H1A . . 109.5 ?
    N3 C1 H1B . . 109.5 ?
    H1A C1 H1B . . 109.5 ?
    N3 C1 H1C . . 109.5 ?
    H1A C1 H1C . . 109.5 ?
    H1B C1 H1C . . 109.5 ?
    N3 C2 H2A . . 109.5 ?
    N3 C2 H2B . . 109.5 ?
    H2A C2 H2B . . 109.5 ?
    N3 C2 H2C . . 109.5 ?
    H2A C2 H2C . . 109.5 ?
    H2B C2 H2C . . 109.5 ?
    C4 N3 C1 . . 121.2(4) ?
    C4 N3 C2 . . 121.1(4) ?
    C1 N3 C2 . . 117.3(4) ?
    N3 C4 C5 . . 121.8(4) ?
    N3 C4 C6 . . 121.5(4) ?
    C5 C4 C6 . . 116.7(5) ?
    C7 C5 C4 . . 120.9(5) ?
    C7 C5 H5A . . 119.6 ?
    C4 C5 H5A . . 119.6 ?
    C8 C6 C4 . . 120.7(5) ?
    C8 C6 H6A . . 119.7 ?
    C4 C6 H6A . . 119.7 ?
    C5 C7 C9 . . 122.4(5) ?
    C5 C7 H7A . . 118.8 ?
    C9 C7 H7A . . 118.8 ?
    C6 C8 C9 . . 122.5(5) ?
    C6 C8 H8A . . 118.7 ?
    C9 C8 H8A . . 118.7 ?
    N10 C9 C7 . . 115.2(4) ?
    N10 C9 C8 . . 128.0(5) ?
    C7 C9 C8 . . 116.8(5) ?
    N11 N10 C9 . . 116.2(4) ?
    N10 N11 C12 . . 110.4(4) ?
    C13 C12 N11 . . 126.2(5) ?
    C13 C12 C14 . . 116.2(5) ?
    N11 C12 C14 . . 117.6(5) ?
    C15 C13 C12 . . 120.6(5) ?
    C15 C13 H13A . . 119.7 ?
    C12 C13 H13A . . 119.7 ?
    C16 C14 C12 . . 121.1(5) ?
    C16 C14 H14A . . 119.5 ?
    C12 C14 H14A . . 119.5 ?
    C13 C15 N17 . . 121.7(5) ?
    C13 C15 H15A . . 119.1 ?
    N17 C15 H15A . . 119.1 ?
    N17 C16 C14 . . 120.7(5) ?
    N17 C16 H16A . . 119.6 ?
    C14 C16 H16A . . 119.6 ?
    C16 N17 C15 . . 119.4(5) ?
    C16 N17 C18 . . 120.0(4) ?
    C15 N17 C18 . . 120.6(4) ?
    N17 C18 H18A . . 109.5 ?
    N17 C18 H18B . . 109.5 ?
    H18A C18 H18B . . 109.5 ?
    N17 C18 H18C . . 109.5 ?
    H18A C18 H18C . . 109.5 ?
    H18B C18 H18C . . 109.5 ?
loop_
    _geom_torsion_atom_site_label_1
    _geom_torsion_atom_site_label_2
    _geom_torsion_atom_site_label_3
    _geom_torsion_atom_site_label_4
    _geom_torsion_site_symmetry_1
    _geom_torsion_site_symmetry_2
    _geom_torsion_site_symmetry_3
    _geom_torsion_site_symmetry_4
    _geom_torsion
    _geom_torsion_publ_flag
    C1 N3 C4 C5 . . . . 4.8(7) ?
    C2 N3 C4 C5 . . . . 178.0(4) ?
    C1 N3 C4 C6 . . . . -174.6(4) ?
    C2 N3 C4 C6 . . . . -1.4(7) ?
    N3 C4 C5 C7 . . . . 179.8(4) ?
    C6 C4 C5 C7 . . . . -0.8(7) ?
    N3 C4 C6 C8 . . . . -179.6(4) ?
    C5 C4 C6 C8 . . . . 1.0(7) ?
    C4 C5 C7 C9 . . . . -0.3(7) ?
    C4 C6 C8 C9 . . . . -0.1(7) ?
    C5 C7 C9 N10 . . . . -177.6(4) ?
    C5 C7 C9 C8 . . . . 1.1(7) ?
    C6 C8 C9 N10 . . . . 177.6(4) ?
    C6 C8 C9 C7 . . . . -0.9(7) ?
    C7 C9 N10 N11 . . . . 175.0(4) ?
    C8 C9 N10 N11 . . . . -3.6(7) ?
    C9 N10 N11 C12 . . . . -177.8(4) ?
    N10 N11 C12 C13 . . . . -14.3(7) ?
    N10 N11 C12 C14 . . . . 166.1(4) ?
    N11 C12 C13 C15 . . . . 176.8(5) ?
    C14 C12 C13 C15 . . . . -3.6(7) ?
    C13 C12 C14 C16 . . . . 5.2(7) ?
    N11 C12 C14 C16 . . . . -175.2(5) ?
    C12 C13 C15 N17 . . . . -0.8(8) ?
    C12 C14 C16 N17 . . . . -2.3(8) ?
    C14 C16 N17 C15 . . . . -2.2(7) ?
    C14 C16 N17 C18 . . . . 174.9(5) ?
    C13 C15 N17 C16 . . . . 3.9(7) ?
    C13 C15 N17 C18 . . . . -173.3(5) ?
loop_
    _geom_hbond_atom_site_label_D
    _geom_hbond_atom_site_label_H
    _geom_hbond_atom_site_label_A
    _geom_hbond_site_symmetry_A
    _geom_hbond_distance_DH
    _geom_hbond_distance_HA
    _geom_hbond_distance_DA
    _geom_hbond_angle_DHA
    C1 H1A I1 3_667 0.96 3.09 4.042(6) 173
    C2 H2A I1 3_667 0.96 3.15 4.102(5) 169
    C15 H15A I1 4_575 0.93 2.99 3.907(5) 171
    C7 H7A Cg2 2_656 0.93 2.71 3.505(5) 143
_shelx_hkl_file
;
  -2   0   0 8806.60 371.121   0
  -3   0   0 17032.7 600.756   0
  -4   0   0 71279.8 1107.22   0
  -5   0   0 126071. 1552.96   0
  -6   0   0 32789.6 1107.48   0
  -7   0   0 3119.88 859.352   0
  -8   0   0 3032.84 892.107   0
  -9   0   0 74771.7 1688.53   0
 -10   0   0 33095.9 1361.16   0
 -11   0   0 20756.4 1257.50   0
 -12   0   0 2519.64 978.095   0
 -13   0   0 11984.8 1143.83   0
 -14   0   0 20834.1 1420.68   0
 -15   0   0 48354.2 1872.89   0
 -16   0   0 8589.24 1336.11   0
 -17   0   0 327.036 1123.47   0
 -18   0   0 3539.46 1293.38   0
 -19   0   0 10293.3 1532.79   0
 -20   0   0 10598.8 1515.46   0
 -21   0   0 5872.45 1440.76   0
 -22   0   0 370.882 1434.47   0
 -23   0   0 369.872 1387.15   0
   0  -1   0 143.777 353.969   2
   1  -1   0 2917.10 378.634   2
  -1   1   0 3707.12 366.164   0
  -1  -1   0 4133.73 444.820   2
  -2  -1   0 19294.9 585.955   2
   2  -1   0 19447.7 567.481   2
  -2   1   0 19222.5 578.007   0
  -2   1   0 18811.7 558.206   2
   3  -1   0 56714.7 799.286   2
   3   1   0 56182.0 790.506   2
  -3   1   0 58797.8 973.854   0
  -3  -1   0 56230.3 818.937   2
  -3   1   0 54468.6 776.117   2
   4   1   0 36473.6 687.294   2
  -4   1   0 35127.5 933.174   0
   4  -1   0 35252.3 684.148   2
  -4  -1   0 35667.7 697.804   2
  -4   1   0 34167.2 649.573   2
  -5   1   0 2502.92 744.482   0
  -5   1   0 2824.61 393.773   2
  -5  -1   0 2692.68 631.786   0
   5   1   0 3079.45 427.701   2
   5  -1   0 2668.35 410.475   2
  -6   1   0 23450.4 1022.76   0
   6   1   0 22022.9 559.869   2
  -6  -1   0 25473.4 921.568   0
  -6   1   0 23583.6 528.458   2
   6  -1   0 22811.9 566.210   2
  -7  -1   0 42173.5 1182.25   0
  -7   1   0 41929.2 1306.86   0
   7   1   0 42256.1 654.802   2
  -8  -1   0 48974.4 1308.97   0
  -8   1   0 47838.1 1458.89   0
   8   1   0 51561.3 658.790   2
  -9   1   0 12038.0 1132.51   0
  -9  -1   0 11184.9 1022.98   0
 -10   1   0 399.085 953.831   0
 -10  -1   0 532.294 876.935   0
 -11   1   0 8122.00 1111.06   0
 -11  -1   0 7551.41 1017.29   0
 -12  -1   0 24236.4 1277.95   0
 -12   1   0 23423.9 1305.25   0
 -13   1   0 27707.9 1501.09   0
 -13  -1   0 28647.2 1391.19   0
 -14  -1   0 1811.70 1082.16   0
 -14   1   0 1399.45 1159.17   0
 -15  -1   0 2219.27 1102.81   0
 -15   1   0 3047.06 1221.07   0
 -16  -1   0 3193.14 1139.66   0
 -16   1   0 2153.65 1222.09   0
 -17  -1   0 15738.4 1491.43   0
 -17   1   0 17199.5 1528.66   0
 -18  -1   0 11025.7 1380.76   0
 -18   1   0 9349.58 1430.56   0
 -19  -1   0 1579.65 1269.97   0
 -19   1   0 1512.18 1300.63   0
 -20  -1   0 10.1836 1214.65   0
 -20   1   0-139.406 1355.21   0
 -21  -1   0 3705.07 1412.15   0
 -21   1   0 3506.26 1483.13   0
 -22   1   0 9783.53 1697.99   0
 -22  -1   0 8606.28 1503.11   0
 -23  -1   0 1739.24 1428.73   0
 -23   1   0 2503.73 1521.27   0
   0  -2   0 173162. 1223.49   0
   0  -2   0 167532. 1795.82   2
   0  -2   0 174767. 889.733   1
   0   2   0 171235. 1226.30   0
  -1   2   0 27789.9 696.954   0
   1  -2   0 26954.8 865.867   2
   1  -2   0 28994.7 676.667   0
  -1  -2   0 27405.1 946.566   2
  -1  -2   0 27169.2 551.665   0
   1  -2   0 29453.0 537.599   1
   2  -2   0 8926.70 496.802   1
   2  -2   0 9139.09 738.218   2
   2  -2   0 9020.35 587.230   0
  -2   2   0 8253.79 629.599   0
  -2  -2   0 9730.71 757.664   2
  -2   2   0 7954.28 751.662   2
   3  -2   0-0.07740 565.567   0
   3  -2   0 389.269 476.238   1
   3  -2   0 238.107 582.111   2
  -3  -2   0 138.366 621.698   2
  -3   2   0 6.56094 652.437   2
  -3   2   0 136.642 612.960   0
  -4  -2   0 43948.3 1060.50   2
   4   2   0 44771.6 1062.56   2
   4  -2   0 45628.5 1047.79   0
  -4   2   0 40594.9 1030.16   2
   4  -2   0 43755.0 1027.22   2
  -4   2   0 41248.4 1036.28   0
  -5  -2   0 61298.7 1172.40   2
   5  -2   0 55732.6 1122.61   2
  -5   2   0 57226.8 1261.05   0
   5   2   0 57832.0 1136.44   2
  -5   2   0 57217.1 1130.36   2
   6   2   0 19307.9 809.603   2
  -6   2   0 18210.8 994.898   0
  -6   2   0 18398.0 795.735   2
   6  -2   0 19264.5 781.335   2
  -6  -2   0 18547.2 803.494   2
  -7   2   0 3303.71 604.777   2
  -7   2   0 3034.93 960.573   0
   7   2   0 2916.94 604.226   2
   7  -2   0 3326.09 587.372   2
  -8  -2   0 1676.32 735.927   0
   8  -2   0 1568.10 518.487   2
  -8   2   0 1729.87 535.678   2
   8   2   0 1586.66 539.012   2
  -8   2   0 1389.58 947.120   0
  -9  -2   0 43405.0 1269.17   0
  -9   2   0 39060.2 1436.87   0
   9   2   0 42922.4 933.891   2
 -10  -2   0 19005.5 1061.52   0
 -10   2   0 16326.9 1217.11   0
  10   2   0 18939.6 673.346   2
 -11   2   0 9071.94 1143.16   0
 -11  -2   0 9600.71 979.854   0
 -12  -2   0 626.426 878.598   0
 -12   2   0 183.532 1050.14   0
 -13   2   0 5499.47 1205.21   0
 -13  -2   0 3133.41 1006.93   0
 -14  -2   0 21145.4 1369.85   0
 -14   2   0 21940.6 1474.34   0
 -15   2   0 9378.98 1407.39   0
 -15  -2   0 10720.1 1275.87   0
 -16  -2   0 3902.72 1172.34   0
 -16   2   0 3000.66 1221.10   0
 -17   2   0 720.961 1274.48   0
 -17  -2   0 687.776 1091.87   0
 -18   2   0 1774.47 1379.34   0
 -18  -2   0 1079.90 1095.79   0
 -19  -2   0 5404.38 1292.83   0
 -19   2   0 6604.51 1499.07   0
 -20   2   0 7487.19 1518.69   0
 -20  -2   0 7369.54 1396.50   0
 -21   2   0 3151.50 1419.18   0
 -21  -2   0 2955.83 1277.84   0
 -22   2   0 1293.40 1425.37   0
 -22  -2   0 618.613 1290.05   0
 -23  -2   0 993.457 1425.30   0
 -24  -2   0 451.893 1287.76   0
   0  -3   0 139.082 413.944   0
   0  -3   0 128.202 283.384   1
  -1  -3   0 3394.55 422.300   0
  -1   3   0 2700.50 541.203   0
   1  -3   0 3788.64 524.079   0
   1  -3   0 3593.24 386.555   1
  -2  -3   0 13504.7 521.086   0
   2  -3   0 14099.6 705.807   0
   2  -3   0 12906.4 535.203   1
  -2   3   0 13727.1 989.779   2
  -2   3   0 13524.0 723.824   0
   3  -3   0 8041.32 697.580   0
  -3   3   0 7995.83 748.428   0
   3  -3   0 8008.78 590.506   1
  -3   3   0 7604.66 946.284   2
   4  -3   0 513.107 559.803   1
   4   3   0 85.5475 845.456   2
  -4   3   0 234.688 709.782   0
  -4   3   0 371.625 821.822   2
  -5   3   0 5292.76 856.427   2
   5   3   0 4270.65 844.389   2
  -5   3   0 5126.85 827.695   0
   6   3   0-115.617 738.040   2
  -6   3   0-19.3551 733.688   2
  -6   3   0 194.286 770.475   0
   7   3   0 4128.10 746.989   2
  -7   3   0 5214.04 861.192   0
  -7   3   0 4552.14 739.043   2
  -8   3   0 12827.0 835.533   2
  -8   3   0 13829.5 1021.66   0
   8   3   0 15951.8 893.094   2
   9   3   0 47.7264 617.985   2
  -9  -3   0 144.358 661.344   0
  -9   3   0 50.2102 860.471   0
  -9   3   0-189.010 589.650   2
  10   3   0 500.386 584.335   2
 -10  -3   0 508.332 740.976   0
 -10   3   0 375.910 877.337   0
  11   3   0 1110.10 575.406   2
 -11   3   0 1512.79 1019.32   0
 -11  -3   0 713.412 783.169   0
 -12  -3   0 637.917 858.365   0
 -12   3   0 1452.77 1001.00   0
  12   3   0 806.318 552.075   2
 -13   3   0 9867.42 1275.40   0
 -13  -3   0 9532.10 1074.26   0
 -14   3   0 534.226 1129.94   0
 -14  -3   0 395.776 955.275   0
 -15  -3   0 1751.03 1055.53   0
 -15   3   0 2083.68 1163.66   0
 -16   3   0 1110.76 1286.55   0
 -16  -3   0 1264.87 1066.88   0
 -17   3   0 1622.19 1298.11   0
 -17  -3   0 1126.03 1106.70   0
 -18  -3   0 4162.83 1185.92   0
 -18   3   0 3850.14 1370.17   0
 -19  -3   0 49.4343 1114.13   0
 -19   3   0-278.869 1337.79   0
 -20   3   0-409.307 1441.30   0
 -20  -3   0 1224.44 1268.92   0
 -21  -3   0 137.923 1266.94   0
 -21   3   0-305.864 1357.44   0
 -22  -3   0 667.431 1290.27   0
 -22   3   0 1126.28 1427.04   0
 -23  -3   0 277.843 1234.37   0
   0  -4   0 1210.39 295.109   1
   0  -4   0 1275.67 451.177   0
   1  -4   0 140.140 480.090   0
  -1  -4   0 222.292 157.603   1
  -1  -4   0 15.1307 371.925   0
   1  -4   0 178.151 338.424   1
  -1   4   0-93.8327 547.352   0
   2  -4   0 586.188 351.736   1
  -2   4   0 328.600 559.683   0
  -2  -4   0 460.647 357.581   0
  -2   4   0 803.255 963.155   2
  -3  -4   0 52.7915 348.300   0
   3  -4   0-125.547 397.539   1
  -3   4   0 235.890 616.084   0
  -3   4   0 134.021 922.472   2
  -4   4   0 2501.12 949.648   2
  -4   4   0 2040.56 684.551   0
   4   4   0 2162.66 861.679   2
   5   4   0 5932.88 971.968   2
  -5   4   0 5294.73 940.188   2
  -5   4   0 5343.45 784.244   0
  -6   4   0-34.5115 754.373   0
  -6   4   0-246.281 820.164   2
   6   4   0 60.2544 122.847   1
   6   4   0 7.90848 128.977   1
   6   4   0 33.2372 815.186   2
   7   4   0-43.6281 224.901   1
   7   4   0-69.7223 784.380   2
  -7   4   0-209.003 804.439   2
  -7   4   0-150.617 813.469   0
   8   4   0-270.611 775.162   2
   8   4   0-22.4443 308.877   1
  -8   4   0 345.063 784.835   2
  -8   4   0-187.644 882.071   0
   9   4   0 129.883 378.543   1
  -9   4   0 456.547 890.696   0
  -9   4   0-286.463 755.792   2
   9   4   0 226.628 759.317   2
  10   4   0 150.882 780.313   2
 -10  -4   0 1124.76 738.504   0
  10   4   0 486.683 430.422   1
 -10   4   0 293.668 763.493   2
 -10   4   0 933.279 996.352   0
  11   4   0 164.732 730.809   2
 -11   4   0 639.093 1035.32   0
 -11  -4   0-151.194 788.700   0
  12   4   0 230.842 713.482   2
 -12   4   0-123.760 1075.28   0
 -12  -4   0 515.565 823.151   0
 -13  -4   0 1057.82 907.683   0
  13   4   0 398.873 671.550   2
 -13   4   0 688.751 1093.25   0
 -14   4   0 2624.34 1151.25   0
 -14  -4   0 1670.01 963.957   0
 -15   4   0-509.287 1208.56   0
 -15  -4   0-203.971 976.356   0
 -16   4   0-347.723 1225.47   0
 -16  -4   0 207.191 1026.38   0
 -17   4   0 320.024 1203.48   0
 -17  -4   0 887.928 975.716   0
 -18   4   0-98.9496 1262.30   0
 -18  -4   0 805.051 1097.60   0
 -19   4   0-335.012 1413.54   0
 -19  -4   0 412.181 1151.27   0
 -20   4   0 121.646 1360.87   0
 -21   4   0 364.158 1513.22   0
   0  -5   0 99.7534 253.095   1
   0   5   0-291.276 864.804   2
   1  -5   0 792.956 368.575   1
  -1  -5   0 393.585 127.061   1
  -1   5   0 857.353 949.383   2
   1   5   0 1040.37 833.974   2
  -2   5   0 4008.99 657.766   0
   2   5   0 3573.96 948.699   2
  -2   5   0 3760.44 1056.37   2
   2  -5   0 3705.69 438.220   1
  -3   5   0 1704.71 658.854   0
   3   5   0 1918.89 1036.50   2
  -3   5   0 1023.49 975.861   2
  -4   5   0 1463.99 975.362   2
   4   5   0 584.854 973.912   2
  -4   5   0 1189.39 688.926   0
  -5   5   0-292.518 930.199   2
   5   5   0-175.819 998.680   2
  -5   5   0-130.299 709.611   0
   6   5   0 407.399 948.548   2
  -6   5   0 508.737 765.102   0
  -6   5   0 351.742 990.379   2
  -7   5   0 2880.26 848.696   0
   7   5   0 2825.43 1020.66   2
  -7   5   0 3044.49 997.299   2
  -8   5   0 2843.41 950.172   0
  -8   5   0 2260.07 989.025   2
   8   5   0 2074.88 972.743   2
  -9   5   0 171.619 942.421   2
  -9   5   0 265.573 962.618   0
   9   5   0 736.685 925.009   2
 -10   5   0 449.182 898.023   2
 -10   5   0 462.233 982.315   0
  10   5   0-182.927 901.502   2
 -11   5   0 47.5877 873.260   2
 -11   5   0 584.292 1082.78   0
 -11  -5   0 482.735 773.093   0
  11   5   0 205.657 896.069   2
 -12  -5   0-0.38839 784.781   0
 -12   5   0 234.187 1140.32   0
  12   5   0 27.5483 856.835   2
  13   5   0 1823.23 896.377   2
 -13   5   0 3446.73 1257.72   0
 -13  -5   0 2663.60 883.723   0
 -14   5   0 602.062 1154.14   0
 -14  -5   0 898.736 890.104   0
 -15   5   0-198.030 1234.54   0
 -16   5   0 440.045 1341.79   0
 -17   5   0 1713.42 1421.93   0
 -18   5   0 618.473 1462.30   0
 -19   5   0 965.936 1486.57   0
   0   6   0 4859.35 1127.06   2
  -1   6   0 9546.30 1271.43   2
   1   6   0 7122.15 1149.17   2
   2   6   0 598.133 1005.37   2
  -2   6   0 1426.86 1110.25   2
  -3   6   0 256.765 1180.31   2
  -3   6   0 116.607 688.959   0
   3   6   0 960.855 1115.81   2
  -4   6   0 16785.2 1475.84   2
   4   6   0 16492.8 1460.27   2
  -4   6   0 19548.6 1048.93   0
   5   6   0 3565.32 1156.45   2
  -5   6   0 4179.57 1211.59   2
  -5   6   0 3954.43 827.202   0
  -6   6   0 8065.01 919.112   0
  -6   6   0 7577.03 1307.43   2
   6   6   0 8487.22 1264.60   2
  -7   6   0 283.640 1086.57   2
  -7   6   0 1190.91 823.695   0
   7   6   0 579.218 1099.47   2
  -8   6   0 3350.96 1121.34   2
   8   6   0 1398.83 1114.47   2
  -8   6   0 2416.09 916.216   0
   9   6   0 5971.62 1169.63   2
  -9   6   0 4606.38 1133.69   2
  -9   6   0 7436.47 1062.59   0
 -10   6   0 6200.12 1167.33   2
 -10   6   0 7002.23 1099.96   0
  10   6   0 6954.21 1202.96   2
  11   6   0 3800.44 1083.63   2
 -11   6   0 5871.65 1172.64   0
 -12   6   0 1634.65 1152.96   0
  12   6   0 1487.98 1012.26   2
 -13   6   0 6545.18 1292.74   0
  13   6   0 6270.95 1105.05   2
 -14   6   0 2424.24 1287.37   0
 -15   6   0 1816.78 1277.61   0
 -16   6   0 659.249 1305.61   0
 -17   6   0-1018.66 1276.41   0
 -18   6   0 760.732 1342.91   0
   0   7   0-665.488 1104.09   2
  -1   7   0 3225.12 1252.09   2
   1   7   0 5630.47 1207.10   2
   2   7   0 5084.04 1230.72   2
  -2   7   0 5184.57 1332.55   2
  -3   7   0 11998.7 1535.78   2
   3   7   0 10508.3 1399.39   2
  -4   7   0 3601.66 1245.84   2
  -4   7   0 3402.87 832.885   0
   4   7   0 3734.91 1315.66   2
   5   7   0 948.167 1157.28   2
  -5   7   0-51.5909 777.673   0
  -5   7   0 217.655 1165.94   2
  -6   7   0 4284.91 901.685   0
   6   7   0 5016.37 1336.96   2
  -6   7   0 4608.03 1280.82   2
  -7   7   0 8456.82 1042.41   0
   7   7   0 8750.91 1435.88   2
  -7   7   0 7064.96 1339.31   2
  -8   7   0 7276.84 1045.78   0
  -8   7   0 6448.28 1363.65   2
   8   7   0 7923.91 1335.81   2
  -9   7   0 3303.13 1020.26   0
  -9   7   0 4727.69 1275.17   2
   9   7   0 3237.29 1225.25   2
 -10   7   0 214.836 1144.34   2
  10   7   0 229.263 1152.39   2
 -10   7   0 175.878 980.626   0
  11   7   0 834.606 1105.97   2
 -11   7   0 834.975 1091.77   0
 -12   7   0 8419.41 1249.80   0
  12   7   0 7785.37 1307.04   2
 -13   7   0 3967.72 1236.08   0
 -14   7   0 4313.39 1283.28   0
 -15   7   0-425.901 1189.26   0
 -16   7   0 1693.41 1367.54   0
 -17   7   0 3668.60 1373.33   0
   0   8   0 14007.2 1582.55   2
  -1   8   0 9121.80 1552.84   2
   1   8   0 7601.90 1382.04   2
  -2   8   0 392.935 1320.76   2
   2   8   0 80.4885 1218.81   2
  -3   8   0 3563.61 1412.41   2
   3   8   0 1464.26 1293.69   2
  -4   8   0 4041.90 1357.98   2
   4   8   0 6469.40 1495.16   2
  -5   8   0 8335.12 1556.23   2
   5   8   0 8198.88 1408.89   2
  -6   8   0 6070.25 1515.01   2
   6   8   0 8656.50 1524.22   2
   7   8   0 1128.17 1238.89   2
  -7   8   0-419.768 1327.82   2
  -8   8   0 1423.71 1347.64   2
   8   8   0 1588.87 1265.35   2
   9   8   0 6226.59 1400.73   2
  -9   8   0 5648.89 1081.61   0
  -9   8   0 3353.97 1283.31   2
  10   8   0 6615.86 1360.20   2
 -10   8   0 8427.03 1218.91   0
  11   8   0 3048.04 1286.56   2
 -11   8   0 3192.78 1151.25   0
 -12   8   0 1748.75 1066.60   0
 -13   8   0 1753.14 1207.89   0
 -14   8   0 3254.20 1266.82   0
 -15   8   0 6373.49 1396.76   0
   0   9   0 108.791 1349.56   2
  -1   9   0 2402.37 1459.27   2
   1   9   0 1547.86 1366.14   2
   2   9   0 1162.83 1364.07   2
  -2   9   0 2013.97 1444.97   2
   3   9   0 7373.24 1588.82   2
  -3   9   0 7813.06 1588.06   2
   4   9   0 1336.78 1442.07   2
  -4   9   0 1052.41 1441.95   2
  -5   9   0-53.5770 1466.75   2
   5   9   0 980.131 1345.26   2
  -6   9   0 3371.77 1492.69   2
   6   9   0 1699.27 1446.46   2
   7   9   0 3113.39 1394.93   2
   8   9   0 3450.50 1485.36   2
   9   9   0 1296.54 1427.70   2
 -24   0   1 1546.29 1504.14   0
 -23   0   1-49.2219 1369.37   0
 -22   0   1-384.692 1289.66   0
 -21   0   1-583.787 1212.20   0
 -20   0   1-551.250 1203.20   0
 -19   0   1 145.652 1196.00   0
 -18   0   1-53.3985 1150.43   0
 -17   0   1 585.505 1122.97   0
 -16   0   1 948.414 1097.96   0
 -15   0   1 325.488 992.678   0
 -14   0   1 282.287 991.069   0
 -13   0   1 441.656 989.717   0
 -12   0   1-41.7748 923.487   0
 -11   0   1 330.263 846.515   0
 -10   0   1 411.549 892.974   0
  -9   0   1 1.39094 897.393   0
  -8   0   1 34.2051 841.247   0
  -7   0   1-66.5591 740.029   0
  -6   0   1-95.6641 716.441   0
  -5   0   1 72.7288 669.676   0
  -4   0   1-86.7856 580.579   0
  -3   0   1-29.8734 430.336   0
  -2   0   1-66.5361 318.686   0
  -1   0  -1 20.9733 246.876   1
  -2   0  -1 133.512 374.108   1
  -3   0  -1 35.6353 502.306   1
  -5   0  -1-11.4320 728.943   0
  -6   0  -1 26.4531 742.253   0
  -7   0  -1 16.6996 881.944   0
  -8   0  -1-105.628 897.693   0
  -9   0  -1 248.414 944.059   0
 -10   0  -1-164.115 917.641   0
 -11   0  -1-407.642 918.614   0
 -12   0  -1 199.113 1014.86   0
 -13   0  -1-372.363 1079.15   0
 -14   0  -1-373.599 1028.14   0
 -15   0  -1 442.327 1196.19   0
 -16   0  -1-19.8047 1162.49   0
 -17   0  -1-350.363 1236.29   0
 -18   0  -1 956.552 1266.43   0
 -19   0  -1 1043.63 1288.72   0
 -20   0  -1-332.785 1286.35   0
 -21   0  -1 41.3905 1386.37   0
 -22   0  -1 818.598 1331.13   0
 -23   0  -1 725.142 1464.35   0
 -24  -1   1 928.096 1425.76   0
 -23  -1   1 1180.58 1280.27   0
 -23   1   1 2211.56 1413.89   0
 -22   1   1 706.876 1323.90   0
 -22  -1   1 1238.90 1321.94   0
 -21  -1   1 501.072 1291.46   0
 -21   1   1 140.530 1280.71   0
 -20  -1   1 253.850 1162.42   0
 -20   1   1 57.8457 1270.74   0
 -19   1   1 374.477 1289.81   0
 -19  -1   1 1056.46 1175.08   0
 -18   1   1 1535.49 1324.41   0
 -18  -1   1 2330.60 1229.28   0
 -17   1   1 1913.91 1242.74   0
 -17  -1   1 1149.93 1165.39   0
 -16  -1   1 2276.70 1068.34   0
 -16   1   1 3164.30 1187.51   0
 -15   1   1 2212.88 1183.71   0
 -15  -1   1 1092.73 1002.85   0
 -14   1   1 757.700 1014.87   0
 -14  -1   1 75.8361 977.020   0
 -13  -1   1 9709.29 1096.17   0
 -13   1   1 9771.41 1208.75   0
 -12   1   1 1304.93 1022.57   0
 -12  -1   1 1482.98 896.403   0
 -11  -1   1-25.1156 806.668   0
 -11   1   1 685.610 961.352   0
 -10  -1   1 2536.31 815.251   0
 -10   1   1 2233.07 995.029   0
  -9   1   1 1029.11 283.719   2
  -9   1   1 1295.91 894.258   0
  -9  -1   1 1063.93 794.455   0
  -9  -1   1 1295.80 314.868   2
  -8   1   1 10712.7 1052.92   0
  -8  -1   1 10656.9 889.241   0
  -8   1   1 10206.2 441.180   2
  -8  -1   1 10489.2 461.991   2
  -7  -1   1 14686.0 856.854   0
  -7   1   1 15694.9 1005.37   0
   7   1  -1 15600.5 775.723   0
  -7   1   1 14742.9 538.155   2
  -7  -1   1 14068.5 499.593   2
   6   1  -1 1058.39 539.127   0
  -6  -1   1 701.856 631.500   0
  -6  -1   1 678.866 383.295   2
  -6   1   1 456.811 421.815   2
  -6   1   1 868.988 775.041   0
  -5  -1   1 4408.43 595.830   0
  -5   1   1 4801.12 767.734   0
  -5  -1   1 4603.71 437.797   2
  -5   1   1 4169.96 490.643   2
   5   1  -1 4865.19 541.138   0
  -4   1   1 11504.0 747.025   0
  -4  -1   1 10983.8 517.346   2
   4   1  -1 11306.4 526.694   0
  -4  -1   1 10157.6 566.358   0
   3   1  -1 1556.13 346.131   0
  -3  -1   1 1314.23 375.441   0
  -3   1   1 1683.44 619.121   0
  -3  -1   1 1332.81 415.636   2
  -2  -1   1 2522.17 444.047   2
  -2   1   1 2236.90 554.386   0
  -1   1   1 19967.2 573.190   0
   1   1  -1 20206.6 455.063   1
  -1  -1   1 19257.6 437.501   1
  -1  -1   1 20201.0 596.262   2
   0  -1   1 6933.84 457.704   2
   0  -1   1 7419.68 362.034   1
   0   1  -1 7713.20 373.982   1
  -1   1  -1 1019.00 396.337   1
  -1   1  -1 1019.50 391.558   0
  -1  -1  -1 959.821 247.297   1
   1   1   1 921.913 232.540   1
   1  -1   1 899.707 347.157   0
  -2  -1  -1 12653.9 398.656   1
  -2   1  -1 11734.4 607.999   0
   2   1   1 11848.0 374.894   1
   2  -1   1 11639.1 560.771   0
   2  -1   1 12361.0 536.386   2
  -2   1  -1 12832.3 608.390   1
   3  -1   1 13673.3 536.364   2
  -3  -1  -1 13662.8 510.358   1
  -3   1  -1 13253.8 746.530   0
  -3   1  -1 14023.8 734.996   1
   3   1   1 13687.3 477.213   1
   4  -1   1 433.532 407.852   2
   4   1   1 443.083 424.317   1
  -4   1  -1 573.965 676.962   0
   5   1   1 4078.51 527.506   1
  -5   1  -1 4265.66 838.123   0
   5  -1   1 4817.34 431.979   2
  -6   1  -1 7381.11 947.905   0
   6  -1   1 8388.96 457.411   2
   6   1   1 7693.33 610.582   1
   7  -1   1 5648.10 433.804   2
  -7   1  -1 6359.79 1012.95   0
   7   1   1 5150.72 642.521   1
   7   1   1 5260.69 515.187   2
  -8   1  -1 17125.6 1205.89   0
  -8  -1  -1 16232.3 1059.37   0
   8   1   1 14234.2 572.145   2
   8  -1   1 14464.0 499.910   2
   9   1   1 1395.61 374.030   2
  -9   1  -1 1425.40 987.964   0
  -9  -1  -1 2152.61 927.157   0
   9  -1   1 1360.93 309.169   2
  10   1   1 1553.99 293.442   2
 -10   1  -1 2583.58 1000.98   0
  10  -1   1 1658.10 269.004   2
 -10  -1  -1 1565.08 888.266   0
 -11  -1  -1 6706.34 1050.62   0
 -11   1  -1 5778.67 1031.06   0
  11   1   1 3984.87 261.880   2
 -12   1  -1 1711.85 980.307   0
 -12  -1  -1 1429.62 933.488   0
 -13   1  -1 656.274 1081.93   0
 -13  -1  -1 600.154 987.139   0
 -14   1  -1 1670.29 1212.16   0
 -14  -1  -1 1215.61 1068.06   0
 -15   1  -1-142.245 1194.86   0
 -15  -1  -1 866.624 1123.65   0
 -16  -1  -1 2018.09 1133.53   0
 -16   1  -1 2940.53 1248.00   0
 -17  -1  -1 2090.16 1203.11   0
 -17   1  -1 1212.56 1211.93   0
 -18   1  -1 1386.59 1316.40   0
 -18  -1  -1 2471.83 1285.15   0
 -19   1  -1 668.622 1372.30   0
 -19  -1  -1 1449.72 1289.31   0
 -20   1  -1 1079.10 1368.60   0
 -20  -1  -1 1059.55 1246.63   0
 -21  -1  -1 1415.70 1380.61   0
 -21   1  -1 989.065 1350.17   0
 -22  -1  -1 237.385 1407.54   0
 -22   1  -1 410.195 1438.58   0
 -23  -1  -1-366.970 1339.55   0
 -24  -2   1 114.945 1331.54   0
 -23  -2   1-313.557 1334.30   0
 -23   2   1 474.354 1463.93   0
 -22   2   1 1453.28 1484.16   0
 -22  -2   1 1030.91 1264.21   0
 -21   2   1 2511.75 1466.55   0
 -21  -2   1 3597.71 1297.43   0
 -20  -2   1 4793.56 1247.71   0
 -20   2   1 6546.28 1428.02   0
 -19   2   1 901.973 1288.01   0
 -19  -2   1 529.108 1168.29   0
 -18   2   1 592.988 1312.42   0
 -18  -2   1-159.255 1046.13   0
 -17  -2   1 4284.94 1168.39   0
 -17   2   1 4711.21 1287.43   0
 -16  -2   1 13278.5 1250.61   0
 -16   2   1 10947.8 1413.27   0
 -15   2   1 1259.81 1203.59   0
 -15  -2   1 1206.20 1037.43   0
 -14  -2   1 8709.77 1074.62   0
 -14   2   1 8922.92 1277.92   0
 -13   2   1-15.5312 1029.43   0
 -13  -2   1 347.657 879.073   0
 -12  -2   1 4648.25 905.658   0
 -12   2   1 4431.18 1102.93   0
 -11   2   1 12704.4 1158.13   0
 -11  -2   1 14093.0 993.908   0
 -11   2   1 13137.8 586.027   2
 -10  -2   1 28623.6 1133.56   0
 -10   2   1 32720.3 828.304   2
 -10   2   1 29962.7 1370.70   0
 -10  -2   1 30349.3 855.549   2
  -9  -2   1 4054.79 555.299   2
  -9   2   1 3467.25 563.782   2
  -9  -2   1 4048.47 773.200   0
  -9   2   1 4226.49 1006.12   0
  -8  -2   1 11.1730 674.655   0
  -8   2   1-77.6748 888.286   0
  -8   2   1 4.23020 550.225   2
  -8  -2   1-82.3056 513.635   2
  -7   2   1 10523.6 730.875   2
  -7   2   1 9375.45 984.666   0
  -7  -2   1 10797.5 689.437   2
  -7  -2   1 10215.0 748.632   0
  -6   2   1 15508.5 822.356   2
   6   2  -1 16688.4 788.583   2
  -6  -2   1 16290.2 768.702   2
  -6  -2   1 15187.2 726.363   0
  -6   2   1 15748.9 1020.10   0
  -5   2   1 28789.5 973.688   2
  -5  -2   1 29488.4 890.451   2
   5   2  -1 30820.0 912.042   2
  -5  -2   1 28506.6 710.861   0
  -5   2   1 29226.1 1050.03   0
   4  -2  -1 17003.6 807.811   0
  -4  -2   1 17103.0 781.059   2
  -4   2   1 16009.3 863.619   2
   4   2  -1 16620.2 791.460   2
  -4   2   1 16471.3 839.148   0
   3   2  -1 117.666 361.635   1
  -3   2   1-75.1083 677.836   0
   3  -2  -1 483.320 568.261   0
  -3   2   1 288.868 716.380   2
  -3  -2   1 118.769 600.275   2
   2   2  -1 9340.26 408.930   1
  -2   2   1 9698.83 699.536   0
   2  -2  -1 9846.03 649.711   0
  -2  -2   1 10367.9 727.586   2
  -1  -2   1 172835. 1804.77   2
   1  -2  -1 172195. 1515.15   0
  -1  -2   1 169413. 1088.08   1
  -1   2   1 171834. 1519.23   0
   1   2  -1 173942. 1057.00   1
  -1  -2   1 166597. 869.140   0
   0   2  -1 6653.16 386.248   0
   0   2  -1 7939.43 475.961   1
   0  -2   1 10131.6 700.124   2
   0  -2   1 6586.86 401.117   1
   0  -2  -1 6143.19 568.833   0
   0  -2   1 8517.47 390.160   0
  -1   2  -1 19979.4 565.969   0
   1  -2   1 20751.0 573.237   1
   1  -2   1 20734.0 795.029   2
  -1   2  -1 20607.4 644.947   1
   1  -2   1 21119.0 540.464   0
  -2   2  -1 157.939 530.593   1
  -2   2  -1 161.552 650.360   2
   2  -2   1 329.356 578.165   2
   2  -2   1 145.733 452.054   1
   2  -2   1 130.109 481.073   0
  -2   2  -1 19.6443 505.080   0
  -3   2  -1 24459.0 883.349   2
   3   2   1 24648.7 396.857   1
   3  -2   1 27034.4 799.008   1
   3   2   1 23721.6 965.656   2
  -3   2  -1 26122.3 822.428   0
   3  -2   1 27809.3 893.606   2
  -3   2  -1 26894.8 877.386   1
   3  -2   1 26687.8 824.368   0
   4  -2   1 39074.7 959.462   1
   4   2   1 36455.4 588.547   1
   4  -2   1 41264.3 991.014   2
   4  -2   1 37534.4 1015.43   0
  -4   2  -1 37438.9 1011.82   0
   4   2   1 38885.6 1078.50   2
   5   2   1 31840.9 1005.17   2
   5   2   1 29518.9 662.166   1
   5  -2   1 31010.7 916.861   2
  -5   2  -1 28883.3 1024.58   0
   6   2   1 6470.85 714.878   2
   6   2   1 5246.57 521.315   1
  -6   2  -1 5396.62 855.714   0
   6  -2   1 6271.83 622.379   2
   7  -2   1 1017.57 511.840   2
   7   2   1 566.525 634.563   2
   7   2   1 664.637 501.091   1
  -7   2  -1 600.811 908.902   0
  -8   2  -1 6878.69 1030.38   0
   8  -2   1 7494.38 614.723   2
   8   2   1 7698.95 680.007   2
  -9   2  -1 12052.1 1137.57   0
   9  -2   1 13404.1 652.725   2
   9   2   1 12742.0 694.228   2
 -10   2  -1 19227.6 1216.34   0
  10  -2   1 19895.9 721.870   2
 -10  -2  -1 19519.2 1104.48   0
  10   2   1 20091.7 742.325   2
  11  -2   1 7236.49 529.504   2
  11   2   1 7559.03 565.833   2
 -11   2  -1 7147.72 1107.85   0
 -11  -2  -1 7815.41 1003.96   0
  12   2   1 1509.94 440.053   2
  12  -2   1 1333.35 405.811   2
 -12  -2  -1 1161.21 897.771   0
 -12   2  -1 1567.57 1041.04   0
  13   2   1 6304.97 460.258   2
 -13   2  -1 6699.18 1261.74   0
 -13  -2  -1 6968.95 1146.03   0
 -14   2  -1 20947.7 1524.65   0
 -14  -2  -1 21356.8 1401.83   0
 -15  -2  -1 5852.63 1244.00   0
 -15   2  -1 5396.66 1245.14   0
 -16  -2  -1 491.002 1166.93   0
 -16   2  -1 1058.18 1211.07   0
 -17  -2  -1 1915.12 1229.05   0
 -17   2  -1 1637.55 1276.75   0
 -18   2  -1 3386.88 1336.01   0
 -18  -2  -1 3978.57 1360.55   0
 -19  -2  -1 4492.67 1353.68   0
 -19   2  -1 5812.89 1461.37   0
 -20  -2  -1 4281.47 1408.08   0
 -20   2  -1 3244.60 1432.85   0
 -21   2  -1 237.653 1373.57   0
 -21  -2  -1 629.897 1310.48   0
 -22   2  -1 1825.74 1457.12   0
 -22  -2  -1 0.85431 1312.17   0
 -23  -2  -1 626.846 1313.80   0
 -22   3   1 4780.30 1531.34   0
 -22  -3   1 4968.11 1330.48   0
 -21  -3   1 1879.86 1169.41   0
 -21   3   1 2072.01 1492.86   0
 -20   3   1 1040.70 1295.07   0
 -20  -3   1 1092.30 1186.27   0
 -19   3   1 7179.15 1534.06   0
 -19  -3   1 5461.26 1233.90   0
 -18  -3   1 8339.86 1222.31   0
 -18   3   1 7720.58 1375.99   0
 -17   3   1 9080.82 1396.70   0
 -17  -3   1 8131.31 1196.75   0
 -16   3   1 3103.71 1288.42   0
 -16  -3   1 1989.52 1013.48   0
 -15   3   1 1056.78 1254.28   0
 -15  -3   1 1967.62 959.088   0
 -14  -3   1 11768.2 1104.82   0
 -14   3   1 12704.6 1379.52   0
 -13   3   1 17904.4 1344.70   0
 -13  -3   1 17644.5 1141.65   0
 -12   3   1 11501.7 1240.79   0
 -12  -3   1 12304.6 995.706   0
 -12   3   1 11241.6 752.498   2
 -11   3   1 634.891 604.323   2
 -11   3   1 587.355 970.158   0
 -11  -3   1 100.793 707.646   0
 -10   3   1 720.129 628.380   2
 -10  -3   1 616.755 706.923   0
 -10   3   1 802.761 947.711   0
  -9   3   1 21916.1 946.456   2
  -9  -3   1 21941.9 932.327   0
  -9   3   1 22959.6 1251.46   0
   9   3  -1 22945.0 949.056   2
  -8  -3   1 36108.8 999.337   0
  -8   3   1 36774.5 1362.96   0
  -8   3   1 35218.4 1149.58   2
   8   3  -1 36853.0 1128.99   2
   7   3  -1 36182.1 1142.52   2
  -7   3   1 37015.2 1334.90   0
  -7  -3   1 34996.9 902.616   0
  -7   3   1 35042.2 1184.19   2
  -6   3   1 3198.94 813.548   2
   6   3  -1 3372.87 767.382   2
  -6   3   1 3179.88 862.843   0
  -5   3   1 2900.26 835.044   0
  -5   3   1 3515.26 855.733   2
   5   3  -1 3550.10 820.256   2
  -4   3   1 60260.7 1346.29   0
   4   3  -1 58968.2 1435.72   2
   4   3  -1 57873.0 731.351   1
  -4   3   1 58452.2 1483.84   2
   3   3  -1 55868.2 659.625   1
  -3   3   1 56035.7 1217.87   0
  -3   3   1 55736.8 1467.06   2
  -3  -3   1 52787.1 691.903   0
   2   3  -1 17474.4 459.498   1
   2  -3  -1 18540.3 839.908   0
  -2   3   1 16997.4 824.408   0
  -2  -3   1 16471.8 464.146   0
  -1   3   1 13177.7 768.464   0
  -1  -3   1 12505.4 433.142   1
   1  -3  -1 13199.6 733.095   0
   1   3  -1 14206.4 483.493   1
  -1  -3   1 13911.6 491.130   0
   0   3  -1 14337.8 554.552   1
   0  -3   1 14519.4 489.536   1
   0  -3  -1 13484.3 694.551   0
   0   3  -1 13193.8 524.692   0
   0  -3   1 15442.0 518.249   0
   1  -3   1 32685.0 721.240   0
   1  -3   1 31450.9 689.582   1
  -1  -3  -1 30417.7 841.301   0
  -1   3  -1 31894.1 747.404   0
  -1   3  -1 31850.7 776.091   1
   2  -3   1 23947.1 752.324   0
  -2   3  -1 21060.2 1114.84   2
   2  -3   1 23261.3 708.790   1
  -2   3  -1 22211.5 770.781   0
   3  -3   1 35028.4 945.929   0
  -3   3  -1 33288.8 929.853   0
   3  -3   1 33457.7 895.078   1
  -3   3  -1 32284.7 1213.14   2
   3   3   1 34812.3 1290.38   2
  -4   3  -1 965.384 794.809   2
  -4   3  -1 501.962 662.094   0
   4   3   1 469.687 855.200   2
   5   3   1 1317.91 248.695   1
   5   3   1 1014.99 811.720   2
  -5   3  -1 1887.13 759.818   2
  -5   3  -1 1393.39 735.091   0
   6   3   1 25500.5 577.207   1
   6   3   1 27729.8 1144.25   2
  -6   3  -1 26767.9 1112.57   0
  -6   3  -1 24909.0 1034.83   2
  -7   3  -1 42803.4 1318.12   0
   7   3   1 42587.8 1272.31   2
   7   3   1 41180.2 797.656   1
   8   3   1 21311.4 696.492   1
  -8   3  -1 21479.0 1133.88   0
   8   3   1 23205.7 1033.10   2
  -9   3  -1-37.8720 902.398   0
   9   3   1-0.29406 656.727   2
 -10   3  -1 3192.57 965.987   0
  10   3   1 4009.57 705.254   2
  11   3   1 14514.8 857.254   2
 -11   3  -1 13066.7 1215.56   0
 -11  -3  -1 13958.4 1070.47   0
  12   3   1 31323.0 1043.74   2
 -12  -3  -1 30306.0 1372.93   0
 -12   3  -1 29256.0 1530.17   0
  13   3   1 3710.19 627.890   2
 -13  -3  -1 4143.02 1014.50   0
 -13   3  -1 3671.67 1122.77   0
 -14   3  -1 4236.31 1284.06   0
 -14  -3  -1 4297.08 1106.20   0
  14   3   1 5680.52 631.407   2
 -15  -3  -1 3270.91 1136.24   0
 -15   3  -1 1989.32 1238.52   0
 -16  -3  -1 11859.2 1360.20   0
 -16   3  -1 12605.7 1523.40   0
 -17  -3  -1 5855.43 1225.35   0
 -17   3  -1 7571.36 1420.22   0
 -18  -3  -1 6748.72 1349.00   0
 -18   3  -1 6407.45 1498.49   0
 -19  -3  -1 377.007 1225.14   0
 -19   3  -1 394.244 1397.18   0
 -20   3  -1 1892.27 1425.10   0
 -20  -3  -1 1073.37 1329.11   0
 -21   3  -1 5763.87 1529.48   0
 -21  -3  -1 5325.08 1417.14   0
 -22  -3  -1 4038.02 1448.11   0
 -23  -3  -1 1739.44 1416.36   0
 -21   4   1 7387.27 1655.40   0
 -20   4   1 7412.96 1640.45   0
 -19   4   1 1202.76 1322.17   0
 -18   4   1 497.596 1287.47   0
 -18  -4   1-313.682 1014.15   0
 -17  -4   1 3161.95 1055.53   0
 -17   4   1 3615.26 1365.06   0
 -16  -4   1 15101.9 1223.29   0
 -16   4   1 13134.1 1495.50   0
 -15  -4   1 16024.4 1220.74   0
 -15   4   1 14886.2 1461.66   0
 -14  -4   1 10983.5 1055.08   0
 -14   4   1 11835.5 1426.89   0
 -13  -4   1 381.221 790.589   0
 -13   4   1 549.180 1074.36   0
 -13   4   1 2.30908 686.336   2
 -12   4   1 9631.17 1266.72   0
 -12  -4   1 8602.02 934.283   0
 -12   4   1 8239.82 879.725   2
 -11   4   1 22935.1 1153.93   2
 -11   4   1 24933.4 1474.93   0
 -11  -4   1 24659.4 1088.87   0
  10   4  -1 33613.9 1280.90   2
 -10   4   1 31548.6 1267.64   2
 -10  -4   1 31613.1 1105.69   0
 -10   4   1 33418.2 1462.82   0
  -9   4   1 9736.96 1106.45   0
  -9   4   1 10895.5 988.993   2
  -9  -4   1 10253.3 749.847   0
   9   4  -1 10972.8 952.063   2
  -8   4   1 27.9300 804.685   2
  -8  -4   1 589.634 543.202   0
  -8   4   1 386.554 863.536   0
   8   4  -1-203.606 768.806   2
  -7   4   1 20055.0 1162.60   2
   7   4  -1 19356.2 551.877   1
  -7   4   1 20038.7 1148.27   0
   7   4  -1 21188.3 1137.73   2
  -6   4   1 18921.9 1074.09   0
   6   4  -1 17732.6 1107.86   2
   6   4  -1 17488.7 462.763   1
  -6   4   1 18481.0 1145.72   2
  -5   4   1 42720.0 1284.09   0
   5   4  -1 40661.3 1405.63   2
   5   4  -1 37193.5 533.326   1
  -5   4   1 40706.5 1473.60   2
  -4   4   1 5211.69 758.690   0
   4   4  -1 4794.46 243.810   1
   4   4  -1 5572.56 923.585   2
  -4  -4   1 5312.06 388.920   0
  -4   4   1 6811.15 1025.28   2
  -3   4   1 173.755 647.818   0
   3  -4  -1-124.851 374.916   1
   3   4  -1 96.6147 204.513   1
  -3   4   1-158.928 895.029   2
  -3  -4   1-28.6140 316.998   0
   2  -4  -1 19847.8 610.762   1
  -2  -4   1 22557.2 614.584   0
   2   4  -1 19446.0 459.048   1
  -2   4   1 20924.8 906.928   0
  -1  -4   1 41850.1 680.234   1
   1  -4  -1 42190.3 716.164   1
  -1  -4   1 42671.3 797.650   0
   0  -4  -1 49586.7 598.980   1
   0  -4   1 54961.7 929.715   0
   0  -4   1 53853.7 840.125   1
   0   4  -1 54612.5 940.484   0
   1  -4   1 19385.6 602.081   1
   1  -4   1 20663.0 712.818   0
  -1   4  -1 18815.8 701.872   0
  -2   4  -1 691.203 538.409   0
   2  -4   1 299.678 384.719   1
  -2   4  -1 262.114 869.736   2
   2  -4   1 456.169 483.447   0
  -3   4  -1 49153.2 1551.08   2
   3   4   1 55241.2 1671.50   2
  -3   4  -1 54934.1 1157.32   0
  -4   4  -1 50075.9 1212.75   0
  -4   4  -1 44700.2 1467.21   2
   4   4   1 48293.9 1561.85   2
  -5   4  -1 29059.0 1300.99   2
  -5   4  -1 33687.5 1142.16   0
   5   4   1 31179.1 1337.23   2
  -6   4  -1 9944.26 881.350   0
  -6   4  -1 9658.12 970.001   2
   6   4   1 10785.8 1017.72   2
  -7   4  -1 1462.92 802.982   2
   7   4   1 952.623 203.315   1
   7   4   1 1515.82 843.427   2
  -7   4  -1 1141.63 756.050   0
  -8   4  -1 20516.5 1143.17   0
   8   4   1 22031.3 1190.82   2
   8   4   1 19110.3 521.673   1
  -9   4  -1 22645.4 1228.77   0
   9   4   1 20990.6 634.519   1
   9   4   1 22372.4 1182.14   2
  10   4   1 22312.5 1176.46   2
  10   4   1 19520.2 700.166   1
 -10   4  -1 22156.3 1290.52   0
  11   4   1 4659.11 886.942   2
 -11   4  -1 6162.97 1166.81   0
  12   4   1 2441.89 795.988   2
 -12   4  -1 1351.47 1037.20   0
 -12  -4  -1 2321.82 940.849   0
  13   4   1 14425.0 967.777   2
 -13  -4  -1 14244.8 1204.21   0
 -13   4  -1 14442.6 1400.50   0
 -14  -4  -1 10437.0 1194.32   0
 -14   4  -1 9116.51 1374.23   0
  14   4   1 10302.2 877.060   2
 -15  -4  -1 12400.2 1288.20   0
 -15   4  -1 11808.2 1447.73   0
 -16   4  -1 815.041 1185.63   0
 -16  -4  -1 1820.51 1084.69   0
 -17  -4  -1 868.710 1138.91   0
 -17   4  -1 816.317 1338.52   0
 -18   4  -1 7066.55 1491.42   0
 -18  -4  -1 6611.26 1317.12   0
 -19   4  -1 10735.5 1638.09   0
 -19  -4  -1 10892.4 1425.39   0
 -20  -4  -1 5953.27 1361.55   0
 -20   4  -1 5804.90 1506.89   0
 -20   5   1 583.275 1431.59   0
 -19   5   1 5133.41 1516.54   0
 -18   5   1 7310.12 1552.38   0
 -17   5   1 4378.23 1360.44   0
 -16   5   1 912.044 1262.37   0
 -15   5   1 205.086 1279.05   0
 -14   5   1 6684.25 1278.67   0
 -13   5   1 10815.9 1088.88   2
 -13   5   1 12953.8 1343.59   0
 -12   5   1 6058.21 1003.28   2
 -12  -5   1 6570.75 856.559   0
 -12   5   1 8023.98 1216.67   0
 -11   5   1 1813.83 1049.43   0
 -11   5   1 1790.30 917.788   2
 -11  -5   1 1136.08 702.862   0
 -10   5   1 733.642 929.259   2
 -10   5   1 635.680 1026.42   0
  10   5  -1 592.926 878.359   2
 -10  -5   1 733.345 640.432   0
   9   5  -1 13688.7 476.333   1
  -9   5   1 16893.6 1271.13   0
  -9   5   1 13894.9 1226.21   2
  -9  -5   1 15617.5 819.294   0
   9   5  -1 14046.3 1177.26   2
  -8   5   1 23143.9 1275.74   0
  -8   5   1 19308.5 1337.11   2
   8   5  -1 18539.1 422.559   1
   8   5  -1 21605.2 1324.40   2
   7   5  -1 16408.5 1241.66   2
  -7   5   1 16266.9 1130.28   0
  -7   5   1 15543.0 1266.93   2
  -6  -5   1 5555.55 453.124   0
  -6   5   1 5881.80 894.196   0
   6   5  -1 5561.75 1065.65   2
  -6   5   1 5520.69 1087.58   2
  -5   5   1 2722.14 1063.38   2
  -5   5   1 2762.39 799.029   0
  -5  -5   1 2573.26 393.770   0
   5   5  -1 2602.72 1013.67   2
   4   5  -1 27829.4 1417.76   2
  -4   5   1 27287.7 1490.52   2
  -4   5   1 28421.6 1120.36   0
  -4  -5   1 27281.8 724.802   0
  -3  -5   1 29531.7 753.731   0
  -3   5   1 26318.7 1503.80   2
   3   5  -1 27529.1 1442.07   2
  -3   5   1 27635.1 1081.89   0
   3  -5  -1 27446.3 774.706   1
  -2  -5   1 24126.2 720.391   0
   2   5  -1 20451.4 1286.74   2
  -2   5   1 21206.2 1390.62   2
   2  -5  -1 21887.0 661.333   1
  -2   5   1 22650.0 997.004   0
   1  -5  -1 3749.55 369.240   1
  -1   5   1 3496.27 998.646   2
  -1  -5   1 3753.93 459.028   0
  -1  -5   1 3450.50 312.104   1
   1   5  -1 3507.86 956.039   2
   0  -5  -1 2390.02 217.996   1
   0  -5   1 3942.82 485.808   0
   0   5   1 2539.25 882.053   2
   0   5  -1 2887.40 914.559   2
   0  -5   1 2886.08 388.536   1
  -1   5  -1 18859.6 1256.60   2
  -1   5  -1 21164.7 789.451   0
   1   5   1 17124.6 1224.73   2
   1  -5   1 19836.6 651.415   1
  -2   5  -1 24167.5 862.062   0
  -2   5  -1 21679.4 1381.32   2
   2   5   1 22554.5 1308.40   2
  -3   5  -1 12232.5 1231.83   2
   3   5   1 13361.2 1267.60   2
  -3   5  -1 13925.2 801.858   0
  -4   5  -1 1070.24 1012.11   2
  -4   5  -1 1482.96 654.923   0
   4   5   1 2056.24 1051.08   2
  -5   5  -1 375.439 676.227   0
   5   5   1 679.871 1032.22   2
  -5   5  -1 559.297 967.864   2
   6   5   1 20378.7 1348.38   2
  -6   5  -1 16742.6 1247.72   2
  -6   5  -1 20113.5 1086.35   0
   7   5   1 24488.7 1435.38   2
  -7   5  -1 28014.4 1241.25   0
  -7   5  -1 26714.4 1418.21   2
   8   5   1 11516.0 1203.07   2
  -8   5  -1 12063.4 1077.20   0
   9   5   1 1547.20 954.931   2
  -9   5  -1 1718.24 985.154   0
 -10   5  -1 3748.32 1011.39   0
  10   5   1 1901.45 939.688   2
 -11   5  -1 13934.4 1248.86   0
  11   5   1 13597.8 1203.25   2
  12   5   1 18011.5 1255.28   2
 -12   5  -1 17695.9 1394.44   0
 -12  -5  -1 16641.2 1173.94   0
  13   5   1 9169.29 1080.72   2
 -13  -5  -1 9159.79 1117.22   0
 -13   5  -1 8419.74 1323.59   0
  14   5   1 2713.18 878.972   2
 -14  -5  -1 2237.69 1022.60   0
 -14   5  -1 2955.54 1243.99   0
 -15  -5  -1 3685.22 1099.26   0
 -15   5  -1 2131.11 1155.76   0
 -16   5  -1 7568.61 1348.37   0
 -16  -5  -1 7709.23 1228.54   0
 -17   5  -1 7039.50 1420.13   0
 -18   5  -1 4564.94 1496.51   0
 -19   5  -1-422.760 1442.24   0
 -18   6   1 424.044 1331.14   0
 -17   6   1 3430.03 1437.76   0
 -16   6   1 8733.02 1523.16   0
 -15   6   1 5725.84 1385.58   0
 -14   6   1 412.395 1126.14   0
 -13   6   1 342.414 1070.15   0
 -13   6   1 306.634 994.801   2
 -12   6   1 1955.77 1120.06   0
 -12   6   1 2481.17 1054.08   2
 -11   6   1 12913.1 1327.84   0
 -11   6   1 10660.6 1245.18   2
 -10   6   1 6749.13 1161.49   0
  10   6  -1 8107.89 1180.76   2
 -10   6   1 8700.92 1248.76   2
  -9   6   1 2982.63 1156.61   2
  -9   6   1 2925.11 1012.54   0
   9   6  -1 1522.95 1060.54   2
  -8   6   1 287.039 1074.49   2
   8   6  -1-216.167 1063.21   2
  -8   6   1 160.093 898.621   0
  -7   6   1 6150.62 973.110   0
   7   6  -1 5908.82 1211.89   2
  -7   6   1 6175.68 1251.99   2
   6   6  -1 10908.7 1284.67   2
  -6   6   1 11242.4 1360.54   2
  -6   6   1 11806.7 1044.81   0
  -5   6   1 7217.19 928.161   0
  -5   6   1 4891.26 1178.50   2
   5   6  -1 5168.31 1186.01   2
  -4   6   1 7569.72 1262.22   2
   4   6  -1 7724.03 1276.78   2
  -4   6   1 8337.61 913.902   0
   3   6  -1 1465.88 1114.03   2
  -3   6   1 1608.52 1197.54   2
   2   6  -1 9814.63 1249.70   2
  -2   6   1 9695.47 1343.57   2
   1   6  -1 16019.5 1370.08   2
  -1   6   1 16484.2 1428.01   2
   0   6   1 7156.02 1192.08   2
   0   6  -1 6516.42 1210.23   2
   1   6   1 646.408 991.240   2
  -1   6  -1 2572.89 1084.48   2
  -2   6  -1 159.484 576.083   0
   2   6   1 23.2858 1016.95   2
  -2   6  -1 588.550 1151.08   2
  -3   6  -1 6043.10 721.669   0
   3   6   1 5799.26 1271.51   2
  -3   6  -1 5335.13 1182.32   2
   4   6   1 16780.7 1502.11   2
  -4   6  -1 17347.1 1478.18   2
  -4   6  -1 19867.8 993.168   0
  -5   6  -1 8264.60 1302.94   2
  -5   6  -1 8461.27 890.337   0
   5   6   1 8704.78 1330.93   2
  -6   6  -1 3329.51 826.065   0
  -6   6  -1 3312.80 1127.83   2
   6   6   1 3664.85 1148.32   2
  -7   6  -1 1003.25 823.248   0
   7   6   1-203.355 1068.97   2
  -7   6  -1 373.918 1089.62   2
  -8   6  -1 4120.65 976.287   0
   8   6   1 3648.46 1142.23   2
   9   6   1 7343.92 1231.47   2
  -9   6  -1 8270.40 1099.89   0
 -10   6  -1 4398.36 1083.02   0
  10   6   1 3728.30 1157.25   2
  11   6   1 3377.53 1108.80   2
 -11   6  -1 3527.62 1127.85   0
  12   6   1 2142.77 1066.45   2
 -12   6  -1 1140.26 1128.14   0
  13   6   1 3580.21 1098.41   2
 -13   6  -1 3830.22 1269.38   0
 -14   6  -1 5363.14 1294.74   0
  14   6   1 4690.96 1100.60   2
 -15   6  -1 3600.68 1351.76   0
 -16   6  -1 1312.98 1308.63   0
 -17   6  -1-318.249 1252.37   0
 -18   6  -1 993.603 1330.77   0
 -17   7   1 227.172 1317.95   0
 -16   7   1 733.309 1334.62   0
 -15   7   1-733.909 1202.36   0
 -14   7   1 1233.45 1158.80   0
 -13   7   1 3411.70 1213.09   0
 -13   7   1 2712.87 1184.08   2
 -12   7   1 418.747 1143.75   2
 -12   7   1 577.475 1136.34   0
 -11   7   1-280.112 1162.12   2
 -11   7   1 488.913 995.712   0
 -10   7   1 466.121 958.312   0
 -10   7   1 1065.29 1164.92   2
   9   7  -1 388.397 1172.66   2
  -9   7   1-28.1560 1179.16   2
  -9   7   1 118.589 934.562   0
  -8   7   1 1922.55 988.847   0
   8   7  -1 3257.09 1240.95   2
  -8   7   1 3174.93 1291.68   2
  -7   7   1 3082.00 934.783   0
  -7   7   1 2337.77 1315.34   2
   7   7  -1 2863.47 1263.52   2
   6   7  -1 374.392 1181.27   2
  -6   7   1-171.371 872.179   0
  -6   7   1 556.807 1245.53   2
  -5   7   1 957.976 1278.32   2
  -5   7   1 861.872 840.956   0
   5   7  -1 877.633 1160.80   2
  -4   7   1-169.194 1284.52   2
   4   7  -1 1195.25 1207.13   2
  -3   7   1 184.096 1185.12   2
   3   7  -1 257.615 1198.38   2
  -2   7   1 6156.93 1425.88   2
   2   7  -1 5128.46 1303.66   2
  -1   7   1 1192.02 1159.66   2
   1   7  -1 917.781 1184.16   2
   0   7  -1 599.561 1183.64   2
   0   7   1-523.878 1104.45   2
   1   7   1 1165.64 1164.90   2
  -1   7  -1 2602.29 1211.78   2
  -2   7  -1 7364.61 1365.62   2
   2   7   1 6679.17 1318.53   2
  -3   7  -1-3.55404 1238.30   2
   3   7   1 145.715 1164.32   2
  -4   7  -1 1055.65 1267.78   2
   4   7   1 1169.14 1289.08   2
  -4   7  -1 434.472 744.370   0
   5   7   1 683.948 1171.91   2
  -5   7  -1 686.134 1237.74   2
  -5   7  -1 948.270 739.690   0
  -6   7  -1 2972.34 848.417   0
   6   7   1 2396.53 1299.56   2
  -6   7  -1 2309.00 1278.31   2
  -7   7  -1 2626.55 876.423   0
   7   7   1 2466.13 1295.37   2
  -8   7  -1 2275.01 909.509   0
   8   7   1 556.500 1173.85   2
  -9   7  -1 722.628 935.266   0
   9   7   1 792.468 1181.10   2
  10   7   1 994.110 1190.96   2
 -10   7  -1 1203.70 1013.81   0
  11   7   1 4506.21 1242.37   2
 -11   7  -1 4880.87 1102.90   0
  12   7   1 78.9606 1106.01   2
 -12   7  -1-162.501 1112.82   0
 -13   7  -1 3818.95 1274.77   0
  13   7   1 3737.90 1194.99   2
 -14   7  -1 504.105 1221.71   0
 -15   7  -1 333.198 1205.48   0
 -16   7  -1 1046.51 1418.20   0
 -17   7  -1 1682.77 1349.52   0
 -15   8   1 686.366 1189.16   0
 -14   8   1 737.889 1214.30   0
 -13   8   1 402.556 1179.39   0
 -12   8   1 552.905 1238.68   2
 -12   8   1-384.424 1061.49   0
 -11   8   1-717.076 1205.76   2
 -11   8   1 1324.01 1118.74   0
 -10   8   1 139.839 1031.29   0
 -10   8   1-53.9090 1300.81   2
  -9   8   1 101.303 1012.21   0
  -9   8   1 236.901 1215.14   2
  -8   8   1-115.433 1277.29   2
  -8   8   1-114.718 950.722   0
  -7   8   1-257.688 926.204   0
  -7   8   1 427.357 1319.47   2
   7   8  -1 603.159 1291.24   2
  -6   8   1 219.328 1337.60   2
   6   8  -1 341.072 1212.48   2
  -5   8   1-212.459 1299.37   2
   5   8  -1 597.543 1306.22   2
  -4   8   1-768.729 1303.95   2
   4   8  -1 1633.03 1240.15   2
  -3   8   1 612.775 1436.67   2
   3   8  -1 433.468 1221.21   2
  -2   8   1 4746.19 1376.64   2
   2   8  -1 2445.74 1339.71   2
   1   8  -1 8.78629 1254.94   2
  -1   8   1-391.868 1284.43   2
   0   8   1 491.693 1316.13   2
   0   8  -1-266.443 1230.24   2
  -1   8  -1 356.522 1237.60   2
   1   8   1-370.759 1329.86   2
   2   8   1-120.319 1312.44   2
  -2   8  -1-88.8632 1357.41   2
  -3   8  -1-278.958 1240.07   2
   3   8   1 796.159 1318.39   2
   4   8   1-853.075 1258.27   2
  -4   8  -1-124.414 1324.58   2
   5   8   1-395.876 1335.41   2
   6   8   1 351.999 1228.27   2
   7   8   1 114.673 1282.86   2
   8   8   1-231.818 1344.77   2
   9   8   1-594.369 1333.49   2
  10   8   1 504.899 1275.96   2
  11   8   1-182.992 1206.22   2
  12   8   1 402.188 1270.16   2
  13   8   1 1857.69 1245.84   2
 -10   9   1 323.492 1446.98   2
  -9   9   1 996.262 1369.88   2
  -8   9   1-50.6805 1347.55   2
  -7   9   1 1275.70 1388.39   2
  -6   9   1-463.372 1343.26   2
  -5   9   1 284.348 1430.53   2
  -4   9   1 356.165 1485.02   2
  -3   9   1 268.367 1371.22   2
  -2   9   1 432.504 1454.83   2
  -1   9   1-89.9499 1429.02   2
   0   9   1 2650.51 1444.59   2
   1   9   1-4.47057 1336.41   2
   2   9   1 1465.96 1373.14   2
   3   9   1 302.936 1422.76   2
   4   9   1 101.428 1453.52   2
   5   9   1 18.0510 1345.81   2
   6   9   1 597.304 1443.60   2
   7   9   1 47.6776 1393.78   2
   8   9   1 1609.53 1364.71   2
   9   9   1 501.931 1351.01   2
  10   9   1-1600.60 1330.44   2
 -24   0   2 1241.05 1361.29   0
 -23   0   2 575.014 1296.59   0
 -22   0   2 7187.24 1459.31   0
 -21   0   2 5298.59 1376.98   0
 -20   0   2 4558.65 1350.61   0
 -19   0   2 625.507 1243.29   0
 -18   0   2 9244.68 1341.30   0
 -17   0   2 13193.4 1353.57   0
 -16   0   2 2622.26 1145.02   0
 -15   0   2 19845.5 1349.18   0
 -14   0   2 979.759 1037.51   0
 -13   0   2 5801.29 1037.16   0
 -12   0   2 25338.7 1273.28   0
 -11   0   2 31465.1 1314.23   0
 -10   0   2 32526.7 1244.83   0
  -9   0   2 2253.59 873.392   0
  -8   0   2 10054.9 898.875   0
  -7   0   2 25193.3 982.716   0
  -6   0   2 66130.2 1206.34   0
   6   0  -2 65480.5 1173.76   0
  -5   0   2 36550.4 946.926   0
  -4   0   2 1682.45 596.809   0
  -3   0   2 21816.8 667.414   0
  -2   0   2 8367.41 501.744   0
   1   0  -2 42175.0 763.043   1
   0   0  -2 33320.7 700.263   1
  -1   0  -2 6065.46 548.745   1
  -2   0  -2 8362.49 596.722   1
  -3   0  -2 92756.1 1226.82   1
  -4   0  -2 114084. 1434.28   1
  -5   0  -2 21455.6 910.332   1
  -6   0  -2 2961.55 758.782   1
  -7   0  -2 995.753 912.353   0
  -8   0  -2 45558.1 1426.97   0
  -9   0  -2 42229.6 1497.07   0
 -10   0  -2 26044.7 1351.95   0
 -11   0  -2 1259.08 1038.31   0
 -12   0  -2 4019.01 1166.63   0
 -13   0  -2 18889.3 1475.24   0
 -14   0  -2 20698.6 1564.63   0
 -15   0  -2 11142.0 1440.23   0
 -16   0  -2 772.976 1173.66   0
 -17   0  -2 3447.26 1297.73   0
 -18   0  -2 11475.7 1581.81   0
 -19   0  -2 10662.2 1538.63   0
 -20   0  -2 3699.47 1402.16   0
 -21   0  -2 219.385 1486.58   0
 -22   0  -2 237.165 1368.15   0
 -24  -1   2 2403.21 1370.86   0
 -23  -1   2 8815.72 1453.68   0
 -23   1   2 7471.26 1552.97   0
 -22  -1   2 1823.99 1240.57   0
 -22   1   2 1891.13 1325.68   0
 -21   1   2-202.595 1262.09   0
 -21  -1   2 267.466 1171.03   0
 -20  -1   2 1484.54 1204.36   0
 -20   1   2 2292.99 1361.87   0
 -19   1   2 9013.01 1465.28   0
 -19  -1   2 8668.68 1340.69   0
 -18   1   2 19120.0 1580.32   0
 -18  -1   2 20068.2 1495.17   0
 -17   1   2 17683.5 1545.06   0
 -17  -1   2 17822.6 1378.56   0
 -16   1   2 2347.54 1224.43   0
 -16  -1   2 1516.05 1000.43   0
 -15  -1   2 2000.27 1040.34   0
 -15   1   2 2274.99 1116.79   0
 -14  -1   2 38934.5 1520.89   0
 -14   1   2 34697.7 1536.70   0
 -13   1   2 17298.5 1241.06   0
 -13  -1   2 17855.9 1136.99   0
 -12   1   2 5458.65 281.728   2
 -12   1   2 8139.27 1101.78   0
 -12  -1   2 7749.15 960.186   0
 -12  -1   2 5057.38 313.907   2
 -11  -1   2-95.6599 281.025   2
 -11  -1   2-98.0790 783.901   0
 -11   1   2 30.7719 286.149   2
 -11   1   2-63.7211 878.279   0
 -10   1   2 13806.1 537.186   2
 -10   1   2 16856.7 1141.71   0
 -10  -1   2 14707.6 971.177   0
 -10  -1   2 14871.7 512.010   2
  -9  -1   2 58254.5 866.842   2
  -9   1   2 58892.7 1501.72   0
  -9  -1   2 58946.7 1349.55   0
  -8   1   2 56213.8 1457.64   0
  -8  -1   2 57579.9 874.337   2
  -8  -1   2 54446.4 1235.64   0
  -7   1   2 9792.74 944.266   0
  -7  -1   2 8466.32 736.371   0
   7   1  -2 9069.01 683.795   0
   6   1  -2 268.587 499.733   0
  -6   1   2 92.9760 803.238   0
  -6  -1   2 197.553 565.151   0
  -5  -1   2 70359.4 991.205   0
  -5   1   2 72410.6 1347.45   0
   5   1  -2 71581.1 982.187   0
  -4  -1   2 119650. 1044.45   0
   4   1  -2 119071. 1029.55   0
  -4   1   2 117046. 1522.01   0
  -3   1   2 118556. 1402.38   0
   3   1  -2 119788. 853.016   0
  -3  -1   2 120174. 873.398   0
   2   1  -2 151873. 820.588   0
  -2   1   2 157758. 1463.45   0
   2   1  -2 156909. 1335.20   1
  -1  -1   2 81317.0 999.490   1
   1   1  -2 82368.5 1005.91   1
   0   1  -2 48583.2 862.506   1
   0  -1  -2 50005.0 749.236   1
   1   1   2 65012.2 811.387   1
  -1  -1  -2 67663.2 836.020   1
  -1   1  -2 66321.0 1000.55   1
   2   1   2 76524.0 887.141   1
  -2   1  -2 79122.1 1166.10   1
  -2  -1  -2 75863.0 931.220   1
  -3   1  -2 22759.3 829.008   0
   3   1   2 23323.6 622.570   1
  -3  -1  -2 23827.8 689.957   1
  -3   1  -2 24748.1 878.034   1
  -4   1  -2 7085.42 795.162   0
  -4  -1  -2 5735.89 601.992   1
   4   1   2 6819.10 531.106   1
  -4   1  -2 6159.51 777.765   1
   5   1   2 32866.4 834.045   1
  -5  -1  -2 33033.7 912.585   1
  -5   1  -2 32916.0 1083.58   0
  -5   1  -2 33470.8 1091.12   1
   6   1   2 43599.6 1011.87   1
  -6   1  -2 44726.9 1289.23   1
  -6   1  -2 45374.8 1354.81   0
  -7   1  -2 77186.8 1718.38   0
  -8   1  -2 144.899 994.934   0
  -9   1  -2 4207.08 998.087   0
  -9  -1  -2 4458.77 939.759   0
   9  -1   2 4515.53 432.423   2
 -10   1  -2 27725.7 1405.43   0
  10  -1   2 28800.4 676.479   2
 -10  -1  -2 26621.7 1320.98   0
  11  -1   2 33514.5 682.741   2
  11   1   2 35258.3 772.055   2
 -11  -1  -2 33599.4 1462.06   0
 -11   1  -2 32551.9 1527.50   0
 -12  -1  -2 28758.2 1432.95   0
 -12   1  -2 30360.2 1505.35   0
  12   1   2 26576.7 644.600   2
 -13   1  -2 2076.52 1199.50   0
  13  -1   2 1355.39 237.116   2
 -13  -1  -2 2622.56 1154.28   0
  13   1   2 1782.47 268.253   2
 -14  -1  -2 1991.53 1204.29   0
 -14   1  -2 1514.03 1134.67   0
 -15   1  -2 11953.5 1459.96   0
 -15  -1  -2 12152.5 1393.19   0
 -16   1  -2 10813.1 1403.12   0
 -16  -1  -2 11035.9 1375.84   0
 -17  -1  -2 17278.7 1529.77   0
 -17   1  -2 16560.4 1655.07   0
 -18   1  -2 1064.23 1341.97   0
 -18  -1  -2 2119.97 1279.82   0
 -19   1  -2 673.691 1306.16   0
 -19  -1  -2 521.367 1281.76   0
 -20   1  -2 3721.45 1494.06   0
 -20  -1  -2 4567.01 1482.33   0
 -21  -1  -2 8326.52 1598.41   0
 -21   1  -2 6586.51 1571.25   0
 -22   1  -2 4070.06 1610.37   0
 -22  -1  -2 3546.59 1484.01   0
 -24  -2   2 260.835 1258.82   0
 -23   2   2 1501.70 1483.19   0
 -23  -2   2 504.014 1296.64   0
 -22   2   2 2025.27 1391.16   0
 -22  -2   2 717.515 1215.76   0
 -21   2   2 5220.89 1483.77   0
 -21  -2   2 3180.74 1223.72   0
 -20   2   2 1871.83 1323.59   0
 -20  -2   2 1929.73 1137.27   0
 -19   2   2 718.699 1338.60   0
 -19  -2   2 348.769 1109.79   0
 -18   2   2 3542.89 1231.54   0
 -18  -2   2 2548.14 1127.20   0
 -17  -2   2 7354.00 1170.29   0
 -17   2   2 6452.83 1357.98   0
 -16   2   2 4973.62 1317.86   0
 -16  -2   2 4943.81 1073.73   0
 -15  -2   2 9706.90 1098.55   0
 -15   2   2 9384.59 1332.80   0
 -14   2   2 254.932 1091.93   0
 -14   2   2 41.4104 305.517   2
 -14  -2   2 562.006 865.792   0
 -13  -2   2 4261.98 882.988   0
 -13   2   2 3825.15 456.797   2
 -13   2   2 4744.39 1070.65   0
 -12  -2   2 10255.8 920.918   0
 -12   2   2 11706.2 1216.68   0
 -12  -2   2 10442.3 625.387   2
 -12   2   2 10744.7 622.723   2
 -11  -2   2 11518.6 890.576   0
 -11   2   2 12317.2 1163.84   0
 -11  -2   2 11426.1 657.521   2
 -11   2   2 12355.8 677.380   2
 -10   2   2 18393.6 778.510   2
 -10   2   2 18675.6 1206.50   0
 -10  -2   2 17219.2 725.707   2
 -10  -2   2 18562.1 933.293   0
  -9   2   2 50.4957 569.609   2
  -9  -2   2 94.3124 624.952   0
  -9  -2   2 62.1363 471.468   2
  -9   2   2 51.8659 914.052   0
  -8  -2   2 6462.88 609.401   2
  -8   2   2 6476.89 1047.10   0
  -8   2   2 6428.94 718.463   2
  -8  -2   2 5722.67 667.538   0
  -7  -2   2 1251.68 568.692   0
  -7  -2   2 1059.56 557.529   2
  -7   2   2 857.404 866.088   0
  -7   2   2 1405.70 686.579   2
  -6  -2   2 41598.2 1022.23   2
  -6   2   2 39075.5 1109.78   2
  -6  -2   2 41211.6 814.530   0
  -6   2   2 41294.0 1316.99   0
  -5  -2   2 9114.64 685.341   2
  -5  -2   2 8509.01 464.682   0
  -5   2   2 9366.71 881.517   0
  -4  -2   2 1528.36 571.165   2
  -4   2   2 1587.87 791.378   0
   4   2  -2 1453.69 512.114   1
  -4  -2   2 1488.53 273.077   0
   3   2  -2 14538.6 626.373   1
  -3  -2   2 16631.2 789.584   2
  -3   2   2 15947.0 853.565   0
   2   2  -2 7149.12 554.028   1
  -2   2   2 5989.08 749.649   0
  -2  -2   2 6393.60 527.671   1
  -2  -2   2 7330.70 661.772   2
  -1  -2   2 128956. 1256.37   1
  -1  -2   2 124152. 1594.98   2
   1   2  -2 127194. 1247.53   1
   1  -2  -2 129866. 1515.85   0
   0  -2   2 13341.6 719.019   2
   0  -2  -2 9662.63 681.034   0
   0  -2   2 13015.5 595.647   1
   0  -2  -2 10335.9 468.796   1
   0   2  -2 13690.6 412.646   0
   0   2  -2 12901.2 628.425   1
  -1  -2  -2 860.983 361.805   1
  -1   2  -2 994.659 445.502   0
   1  -2   2 1139.27 558.882   2
   1  -2   2 1094.83 500.722   1
  -1   2  -2 870.200 556.727   1
   2   2   2 29009.7 570.173   1
  -2  -2  -2 30580.1 577.677   1
  -2   2  -2 30382.3 797.843   0
   2  -2   2 31000.5 814.854   1
   2  -2   2 31904.2 940.391   2
  -2   2  -2 32004.9 919.677   1
   3  -2   2 15924.0 722.163   0
  -3  -2  -2 17465.4 537.928   1
   3   2   2 16405.7 487.875   1
  -3   2  -2 16734.7 832.833   1
  -3   2  -2 16279.1 776.070   0
   3  -2   2 18281.5 808.430   2
   3  -2   2 17034.8 737.345   1
  -4  -2  -2 39939.3 786.685   1
   4   2   2 40401.1 717.783   1
  -4   2  -2 40333.5 1135.59   1
   4  -2   2 41592.4 1034.06   2
   4  -2   2 40337.6 1029.05   0
  -4   2  -2 40299.8 1094.30   0
   5   2   2 20379.2 646.182   1
  -5  -2  -2 19790.5 703.306   1
  -5   2  -2 20936.4 1043.13   1
   5  -2   2 20869.6 834.218   2
  -5   2  -2 19838.1 1030.41   0
   6  -2   2 391.238 539.676   2
  -6   2  -2 713.828 816.505   0
   6   2   2 313.846 452.566   1
   7   2   2 2570.75 710.995   2
  -7   2  -2 2222.91 938.695   0
   7   2   2 2206.36 506.072   1
   7  -2   2 2224.51 564.565   2
   8  -2   2 13336.6 701.587   2
  -8   2  -2 12150.7 1099.81   0
   8   2   2 12663.7 796.818   2
  -9   2  -2 18302.8 1166.71   0
   9   2   2 16733.6 837.618   2
   9  -2   2 20037.3 765.675   2
  10  -2   2 8341.25 590.659   2
 -10   2  -2 8300.50 1064.23   0
  10   2   2 8496.07 700.289   2
  11   2   2 1546.26 559.586   2
  11  -2   2 1080.61 441.552   2
 -11   2  -2 1684.49 1003.93   0
 -11  -2  -2 1350.68 899.326   0
  12   2   2 3045.20 551.203   2
 -12   2  -2 1615.10 1094.07   0
 -12  -2  -2 1784.24 956.323   0
  12  -2   2 2090.69 468.048   2
  13   2   2 3126.92 511.478   2
 -13   2  -2 2110.47 1158.34   0
 -13  -2  -2 2694.10 1043.51   0
  14   2   2 13302.0 612.549   2
 -14  -2  -2 15074.6 1406.19   0
 -14   2  -2 16248.2 1463.59   0
 -15  -2  -2 6698.51 1251.50   0
 -15   2  -2 5916.65 1278.56   0
 -16   2  -2 123.332 1202.46   0
 -16  -2  -2 394.875 1209.41   0
 -17   2  -2 4078.88 1357.28   0
 -17  -2  -2 4174.07 1335.83   0
 -18  -2  -2 5875.08 1337.27   0
 -18   2  -2 5060.56 1440.66   0
 -19  -2  -2 4073.21 1318.66   0
 -19   2  -2 4580.84 1509.45   0
 -20   2  -2 3899.93 1498.65   0
 -20  -2  -2 2947.21 1343.54   0
 -21  -2  -2-791.064 1293.78   0
 -21   2  -2 63.8721 1377.97   0
 -22  -2  -2 1890.10 1385.48   0
 -22   3   2 1425.14 1567.82   0
 -21  -3   2 192.678 1124.03   0
 -21   3   2 1621.28 1401.23   0
 -20   3   2 540.580 1371.19   0
 -20  -3   2 139.840 1117.15   0
 -19  -3   2 2379.61 1092.96   0
 -19   3   2 1923.16 1393.90   0
 -18  -3   2 2195.07 1022.70   0
 -18   3   2 2198.55 1318.53   0
 -17  -3   2 595.043 970.817   0
 -17   3   2 1125.93 1224.61   0
 -16   3   2 718.486 1205.97   0
 -16  -3   2 758.446 931.561   0
 -15  -3   2 1185.25 890.832   0
 -15   3   2 613.027 1211.94   0
 -14   3   2 1476.72 581.319   2
 -14  -3   2 2439.54 865.696   0
 -14   3   2 1372.89 1167.49   0
 -13   3   2 5343.75 1233.38   0
 -13   3   2 4175.12 677.013   2
 -13  -3   2 4560.56 853.582   0
 -12   3   2 4369.38 719.724   2
 -12  -3   2 3929.50 802.625   0
 -12   3   2 4829.25 1120.58   0
 -11   3   2 147.452 631.253   2
 -11  -3   2 136.221 660.208   0
 -11   3   2 526.468 1022.52   0
 -10   3   2 5071.32 736.452   2
 -10  -3   2 4936.46 672.727   0
 -10   3   2 3640.03 1050.70   0
  -9  -3   2 6891.64 650.208   0
  -9   3   2 7209.78 1053.85   0
  -9   3   2 6293.26 800.263   2
  -8   3   2 7258.00 847.283   2
  -8   3   2 8329.95 1021.50   0
  -8  -3   2 7613.50 597.916   0
  -7   3   2 7884.87 897.852   2
  -7  -3   2 6951.16 542.388   0
  -7   3   2 7051.07 1008.85   0
  -6   3   2 888.736 812.389   0
  -6   3   2 564.916 808.585   2
  -6  -3   2 1002.41 399.997   0
  -5  -3   2 10564.0 384.355   0
  -5   3   2 10066.9 1012.85   2
   5   3  -2 10820.4 583.980   1
  -5   3   2 10338.1 919.737   0
  -4   3   2 17453.3 954.824   0
   4   3  -2 15961.2 619.986   1
  -4   3   2 18321.1 1135.46   2
  -3   3   2 13006.2 862.868   0
   3   3  -2 13445.1 579.923   1
  -3   3   2 13272.2 1059.63   2
  -2  -3   2 1872.88 436.265   1
   2   3  -2 1966.28 466.825   1
  -2   3   2 1931.04 750.038   0
   1   3  -2 74.7108 466.026   1
  -1  -3   2 18.4650 439.620   1
   1   3  -2 20.1357 214.237   0
  -1  -3   2 201.792 235.420   0
   0   3  -2 6971.05 417.738   0
   0  -3   2 6316.27 397.117   0
   0   3  -2 7192.64 585.674   1
   0  -3   2 7772.69 542.490   1
   1  -3   2 5615.25 565.782   1
  -1   3  -2 6018.98 633.087   1
  -1   3  -2 4943.05 492.614   0
  -1  -3  -2 4271.01 307.963   1
   1  -3   2 4804.66 461.614   0
  -2   3  -2 10173.2 621.956   0
  -2  -3  -2 9362.72 303.779   1
   2  -3   2 10124.8 664.000   1
   2  -3   2 9691.24 622.728   0
  -2   3  -2 10533.9 744.806   1
   3   3   2 10473.7 1078.99   2
  -3   3  -2 11146.0 802.555   1
  -3  -3  -2 9955.49 327.975   1
  -3   3  -2 9893.84 700.582   0
   3  -3   2 9815.39 709.061   0
  -4   3  -2-70.7263 653.598   0
  -4   3  -2-179.252 699.653   1
   4   3   2 82.6993 903.452   2
   4   3   2 22.5237 247.286   1
   5   3   2 6225.56 950.142   2
  -5   3  -2 6425.49 789.273   0
   5   3   2 5801.12 375.835   1
   6   3   2 6324.49 420.675   1
   6   3   2 7711.16 923.118   2
  -6   3  -2 6174.66 848.086   0
   7   3   2 6466.56 866.749   2
   7   3   2 6480.61 476.275   1
  -7   3  -2 7215.82 917.372   0
   8   3   2 1000.63 412.780   1
   8   3   2 634.203 752.448   2
  -8   3  -2 1124.22 873.573   0
   9   3   2 787.104 732.637   2
  -9   3  -2 323.316 887.932   0
 -10   3  -2 2989.10 1039.96   0
  10   3   2 3690.15 742.210   2
 -11   3  -2 9587.76 1196.94   0
  11   3   2 8675.27 816.349   2
 -12   3  -2 11571.5 1240.40   0
  12   3   2 13248.8 862.282   2
 -12  -3  -2 11572.3 1173.55   0
 -13   3  -2 281.977 1181.12   0
 -13  -3  -2 1038.87 1048.38   0
  13   3   2 311.481 606.415   2
  14   3   2 476.071 588.466   2
 -14   3  -2 465.048 1169.84   0
 -14  -3  -2 712.526 1108.15   0
 -15   3  -2 1060.49 1196.54   0
 -15  -3  -2 1421.13 1084.11   0
 -16   3  -2 1509.59 1334.88   0
 -16  -3  -2 1946.32 1206.97   0
 -17  -3  -2 3398.41 1236.83   0
 -17   3  -2 3286.29 1435.42   0
 -18  -3  -2 695.114 1293.06   0
 -18   3  -2 1210.45 1387.74   0
 -19   3  -2-301.211 1395.33   0
 -19  -3  -2-197.046 1250.34   0
 -20   3  -2 1840.97 1423.30   0
 -20  -3  -2 56.4456 1219.98   0
 -21  -3  -2 1992.63 1379.36   0
 -21   3  -2 2639.05 1503.21   0
 -22  -3  -2 268.758 1422.72   0
 -21   4   2 839.922 1409.80   0
 -20   4   2 384.138 1402.67   0
 -19   4   2 719.544 1419.63   0
 -18   4   2-41.9008 1389.86   0
 -17   4   2 391.844 1339.48   0
 -16   4   2 31.8650 1183.17   0
 -16  -4   2-29.3128 877.859   0
 -15   4   2 742.724 1291.44   0
 -15  -4   2 446.232 795.937   0
 -14   4   2-249.818 1112.42   0
 -14   4   2 122.887 715.656   2
 -14  -4   2-51.6776 786.272   0
 -13   4   2 231.013 739.389   2
 -13  -4   2 419.436 709.877   0
 -13   4   2 335.181 1140.20   0
 -12   4   2 257.826 787.309   2
 -12   4   2 750.380 1118.26   0
 -12  -4   2 526.934 680.448   0
 -11  -4   2 761.967 639.465   0
 -11   4   2 178.721 806.479   2
 -11   4   2 430.808 978.441   0
 -10   4   2 940.603 1042.41   0
 -10   4   2 446.219 833.910   2
 -10  -4   2 1446.61 613.150   0
  -9  -4   2 173.516 521.419   0
  -9   4   2-243.048 836.354   2
  -9   4   2-38.4294 964.087   0
  -8   4   2-16.7160 856.947   0
   8   4  -2-46.9084 432.308   1
  -8  -4   2 121.976 461.097   0
  -8   4   2-263.900 848.722   2
  -7   4   2 1236.82 849.862   0
  -7   4   2 1212.49 888.540   2
   7   4  -2 1188.87 431.094   1
  -7  -4   2 640.489 392.290   0
   6   4  -2 1091.03 402.769   1
  -6  -4   2 974.159 315.193   0
  -6   4   2 1006.66 773.917   0
  -6   4   2 1537.19 881.875   2
  -5  -4   2 243.491 197.501   0
   5   4  -2 623.473 377.200   1
  -5   4   2 1036.66 737.477   0
  -5  -4   2 503.411 233.003   0
  -5   4   2 689.818 917.423   2
  -4  -4   2 27.5537 165.640   0
  -4   4   2 173.574 952.156   2
   4   4  -2 307.874 366.002   1
  -4   4   2 75.5410 730.970   0
  -3  -4   2 545.647 175.480   0
  -3   4   2 1259.68 1013.08   2
   3   4  -2 752.782 377.108   1
  -3   4   2 803.914 720.559   0
  -2  -4   2 2099.76 380.926   1
  -2   4   2 1993.01 732.826   0
  -2  -4   2 1576.19 244.417   0
   2   4  -2 2117.26 426.452   1
  -1  -4   2 2441.45 421.775   1
   1   4  -2 2847.44 485.987   1
  -1  -4   2 2602.69 326.945   0
   0  -4   2 622.407 376.832   1
   0   4  -2 729.339 494.304   1
   0  -4   2 600.111 350.234   0
   0   4  -2 374.134 363.898   0
   1  -4   2 396.305 376.761   0
  -1  -4  -2 219.901 141.092   1
  -1   4  -2 381.293 429.909   0
   1  -4   2 367.623 417.603   1
  -1   4  -2 526.231 528.498   1
  -2   4  -2 1897.47 616.175   1
   2  -4   2 1237.06 482.679   0
  -2   4  -2 1814.78 507.716   0
   3   4   2 277.603 994.748   2
  -3   4  -2 415.353 631.624   1
  -3   4  -2 153.575 563.135   0
  -4   4  -2-118.755 589.523   0
   4   4   2 203.691 925.212   2
   5   4   2 208.778 874.743   2
  -5   4  -2 340.893 653.761   0
   6   4   2-105.358 163.509   1
   6   4   2 401.543 868.893   2
  -6   4  -2-148.853 719.591   0
   7   4   2 2.68177 242.677   1
   7   4   2 266.007 869.903   2
  -7   4  -2 219.847 762.527   0
  -8   4  -2 261.415 817.345   0
   8   4   2-37.8888 864.130   2
   8   4   2 141.955 316.461   1
   9   4   2 379.403 855.750   2
   9   4   2-179.592 380.194   1
  -9   4  -2 311.217 933.888   0
 -10   4  -2 114.515 943.148   0
  10   4   2 556.890 821.518   2
  11   4   2 53.2259 831.608   2
 -11   4  -2 311.144 1066.93   0
  12   4   2 696.135 813.624   2
 -12   4  -2 165.653 1119.99   0
 -13  -4  -2 542.431 975.692   0
  13   4   2 356.288 730.485   2
 -13   4  -2-115.449 1171.53   0
  14   4   2-314.487 712.403   2
 -14  -4  -2 505.150 997.495   0
 -14   4  -2-137.126 1155.83   0
 -15  -4  -2 423.204 1072.51   0
 -15   4  -2 264.876 1182.79   0
 -16   4  -2-63.3477 1339.18   0
 -16  -4  -2-62.8920 1133.52   0
 -17  -4  -2-20.5340 1162.76   0
 -17   4  -2 641.546 1263.16   0
 -18  -4  -2 1010.19 1194.92   0
 -18   4  -2 395.807 1389.69   0
 -19  -4  -2-58.7917 1285.02   0
 -19   4  -2-733.947 1430.06   0
 -20  -4  -2 210.783 1311.05   0
 -20   4  -2 812.095 1379.04   0
 -21  -4  -2-223.964 1279.81   0
 -20   5   2 467.280 1448.38   0
 -19   5   2-706.006 1385.51   0
 -18   5   2 787.318 1416.40   0
 -17   5   2-274.240 1353.90   0
 -16   5   2-405.569 1211.41   0
 -15   5   2 329.803 1278.36   0
 -14   5   2 2107.22 1240.37   0
 -14   5   2 1896.47 893.818   2
 -13   5   2 3380.26 1252.43   0
 -13   5   2 3115.11 956.802   2
 -12   5   2 496.822 911.179   2
 -12   5   2 55.1786 1135.64   0
  11   5  -2 371.811 480.843   1
 -11   5   2 843.901 928.881   2
 -11   5   2 546.837 1017.49   0
 -10   5   2 1312.07 1059.17   0
  10   5  -2 2455.71 498.495   1
 -10  -5   2 2640.46 603.459   0
 -10   5   2 2924.12 1002.70   2
  -9  -5   2 2425.36 521.858   0
   9   5  -2 1551.57 434.063   1
  -9   5   2 1019.66 1015.35   2
  -9   5   2 2063.11 1023.65   0
  -8  -5   2 2090.05 446.383   0
   8   5  -2 2289.24 389.893   1
  -8   5   2 1445.91 1061.06   2
  -8   5   2 2686.77 899.746   0
  -7   5   2 1753.12 896.250   0
  -7   5   2 919.914 1008.87   2
  -7  -5   2 930.212 350.412   0
   7   5  -2 1363.06 332.880   1
  -6   5   2 1104.79 807.614   0
  -6  -5   2 1123.10 257.424   0
  -6  -5   2 1215.01 292.209   0
  -6   5   2 1148.51 1044.12   2
   6   5  -2 1110.47 292.593   1
  -5   5   2 7467.54 922.687   0
  -5  -5   2 5732.33 307.596   0
  -5   5   2 6745.12 1152.08   2
   5   5  -2 7104.04 384.414   1
  -4   5   2 5658.50 1162.31   2
   4   5  -2 6297.78 391.463   1
  -4   5   2 6905.59 862.346   0
  -4  -5   2 5271.76 288.791   0
   4   5  -2 6213.94 1090.79   2
  -3  -5   2 122.946 244.377   0
  -3   5   2 52.9341 1083.50   2
   3   5  -2 185.924 917.064   2
  -3   5   2 525.007 761.835   0
   3   5  -2 127.115 336.912   1
  -2   5   2 698.178 974.108   2
   2   5  -2 549.218 834.587   2
   2  -5  -2 342.906 381.209   1
  -2  -5   2 708.115 312.875   1
  -2  -5   2 548.321 294.645   0
   2   5  -2 278.659 387.087   1
  -1   5   2 931.491 966.159   2
   1   5  -2 1316.18 813.405   2
   1  -5  -2 1234.83 327.339   1
   1   5  -2 1231.88 455.548   1
  -1  -5   2 851.257 377.594   0
  -1  -5   2 997.586 368.555   1
   0   5  -2 2592.30 523.769   1
   0  -5   2 2623.95 408.779   1
   0  -5  -2 2015.25 220.060   1
   0   5  -2 2108.94 910.406   2
   0  -5  -2 1716.56 213.714   1
   0  -5   2 2399.90 414.291   0
   0   5   2 1770.06 961.318   2
   1   5   2 1194.22 934.142   2
  -1   5  -2 466.639 948.038   2
   1  -5   2 971.292 431.904   0
  -1   5  -2 541.460 444.096   0
   2   5   2 7773.06 1125.00   2
  -2   5  -2 7132.76 587.797   0
  -3   5  -2 1661.81 562.428   0
   3   5   2 2090.49 1094.89   2
  -4   5  -2 811.456 651.827   0
   4   5   2 651.741 1005.06   2
  -5   5  -2 1704.74 729.233   0
   5   5   2 2254.89 1060.44   2
   6   5   2 4969.05 1137.84   2
  -6   5  -2 5784.38 857.774   0
   7   5   2 547.522 1029.93   2
  -7   5  -2 897.767 817.789   0
   8   5   2 682.005 1011.89   2
  -8   5  -2 478.005 835.015   0
  -9   5  -2 283.693 921.986   0
   9   5   2-162.859 980.705   2
  10   5   2 575.413 958.898   2
 -10   5  -2 378.935 958.985   0
  11   5   2 11110.3 1191.89   2
 -11   5  -2 11565.6 1266.26   0
  12   5   2 2540.49 991.051   2
 -12   5  -2 2441.75 1064.83   0
 -13   5  -2 855.202 1134.11   0
  13   5   2 1154.65 925.271   2
 -14   5  -2 1042.81 1225.26   0
 -14  -5  -2 918.461 1046.42   0
  14   5   2 929.900 860.558   2
 -15   5  -2 724.997 1264.94   0
 -15  -5  -2 1238.13 1102.61   0
 -16  -5  -2 867.361 1143.76   0
 -16   5  -2 734.779 1266.98   0
 -17   5  -2 888.195 1252.31   0
 -17  -5  -2 487.413 1204.89   0
 -18   5  -2-335.016 1352.04   0
 -19   5  -2 210.844 1394.17   0
 -18   6   2-119.099 1389.77   0
 -17   6   2 2401.84 1419.07   0
 -16   6   2 3703.75 1339.11   0
 -15   6   2 1312.04 1205.08   0
 -14   6   2-43.2627 1178.28   0
 -14   6   2 355.396 990.416   2
 -13   6   2 118.366 1112.99   0
 -13   6   2 294.148 1014.64   2
 -12   6   2 2166.10 1133.00   0
 -12   6   2 1816.60 1059.11   2
 -11   6   2 6985.06 1252.38   2
 -11   6   2 8083.25 1210.84   0
 -10   6   2 2628.61 1136.82   2
 -10   6   2 2322.74 1069.40   0
  -9   6   2 175.893 975.101   0
  -9   6   2-677.613 1130.77   2
  -8   6   2 1446.87 935.831   0
  -8   6   2 1267.06 1145.94   2
  -7   6   2 5733.29 1246.83   2
  -7   6   2 5739.25 1017.92   0
  -6   6   2 2300.87 1171.63   2
  -6   6   2 4573.22 939.091   0
  -5   6   2 2554.30 1187.86   2
  -5   6   2 1880.98 906.667   0
  -4   6   2 22.5427 1159.18   2
   4   6  -2 52.6517 1058.31   2
  -4   6   2 294.725 830.092   0
  -3   6   2-141.172 1204.37   2
   3   6  -2 185.766 1070.46   2
  -2   6   2 8735.82 1264.58   2
   2   6  -2 6734.38 1212.41   2
  -1   6   2 9470.43 1324.84   2
   1   6  -2 7565.24 1244.97   2
   0   6  -2 5920.23 1195.05   2
   0   6   2 7979.73 1307.58   2
   1   6   2 1009.06 1129.32   2
   2   6   2 1628.30 1172.87   2
  -2   6  -2 2100.28 578.208   0
   3   6   2 11336.9 1396.43   2
  -3   6  -2 10745.4 758.061   0
  -4   6  -2 4310.37 698.742   0
   4   6   2 3445.39 1190.12   2
   5   6   2 4977.80 1262.00   2
  -5   6  -2 5536.51 832.589   0
   6   6   2-74.8762 1189.17   2
  -6   6  -2 196.101 752.516   0
   7   6   2 3295.15 1228.28   2
  -7   6  -2 2575.86 874.634   0
  -8   6  -2 4489.76 959.582   0
   8   6   2 4588.40 1238.86   2
  -9   6  -2 3851.62 1008.77   0
   9   6   2 3605.15 1198.98   2
  10   6   2 1666.99 1106.17   2
 -10   6  -2 2716.00 1033.80   0
  11   6   2 1070.72 1080.75   2
 -11   6  -2 235.695 1066.65   0
  12   6   2 2543.98 1110.75   2
 -12   6  -2 1907.77 1152.22   0
 -13   6  -2 1581.53 1125.34   0
  13   6   2 2478.10 1078.72   2
 -14   6  -2 8585.13 1433.90   0
 -15   6  -2 3228.57 1327.59   0
 -16   6  -2 369.054 1241.09   0
 -17   6  -2 1228.10 1303.56   0
 -18   6  -2 5603.82 1543.05   0
 -16   7   2-187.352 1333.07   0
 -15   7   2 2354.13 1311.80   0
 -14   7   2 8218.28 1442.52   0
 -13   7   2 5567.70 1301.72   0
 -13   7   2 4950.08 1243.50   2
 -12   7   2 1539.86 1047.21   0
 -12   7   2 1848.12 1169.27   2
 -11   7   2-506.119 1133.05   2
 -11   7   2 309.190 1073.48   0
 -10   7   2 4948.54 1177.70   0
 -10   7   2 3478.44 1289.94   2
  -9   7   2 8880.88 1377.43   2
  -9   7   2 9615.31 1211.99   0
  -8   7   2 11453.4 1176.82   0
  -8   7   2 9342.35 1483.73   2
  -7   7   2 3350.71 1344.94   2
  -7   7   2 4168.06 1013.23   0
  -6   7   2-260.645 1246.27   2
  -6   7   2 163.996 886.948   0
  -5   7   2 5930.37 1424.97   2
  -4   7   2 13940.7 1613.62   2
  -3   7   2 9518.60 1430.81   2
  -2   7   2 3329.05 1362.13   2
  -1   7   2 1663.22 1230.76   2
   0   7   2 6615.42 1284.83   2
   1   7   2 9361.71 1365.21   2
   2   7   2 10013.6 1395.41   2
   3   7   2 1849.49 1284.72   2
   4   7   2 9.04021 1294.98   2
  -5   7  -2 6655.71 834.267   0
   5   7   2 7178.91 1402.26   2
   6   7   2 10942.0 1487.99   2
  -6   7  -2 12038.9 993.949   0
  -7   7  -2 8417.73 966.032   0
   7   7   2 6458.90 1417.58   2
  -8   7  -2 1397.70 877.223   0
   8   7   2 994.303 1251.57   2
   9   7   2 87.5910 1221.70   2
  -9   7  -2 511.448 926.094   0
 -10   7  -2 3478.10 1058.09   0
  10   7   2 3047.27 1242.96   2
 -11   7  -2 13076.9 1316.01   0
  11   7   2 12851.5 1501.70   2
 -12   7  -2 1475.66 1160.77   0
  12   7   2 774.280 1118.56   2
 -13   7  -2 374.092 1168.82   0
  13   7   2 750.960 1134.38   2
 -14   7  -2 966.420 1187.54   0
 -15   7  -2 2251.45 1278.34   0
 -16   7  -2 4095.99 1407.09   0
 -14   8   2 770.477 1205.59   0
 -13   8   2 367.134 1223.39   2
 -13   8   2 1383.01 1213.60   0
 -12   8   2 4310.01 1332.40   2
 -12   8   2 2992.33 1138.00   0
 -11   8   2 7298.75 1465.10   2
 -11   8   2 6904.30 1275.93   0
 -10   8   2 1604.72 1292.50   2
 -10   8   2 3065.56 1172.29   0
  -9   8   2 809.270 1353.04   2
  -9   8   2 1452.46 1013.93   0
  -8   8   2 775.172 1331.53   2
  -8   8   2 701.566 983.423   0
  -7   8   2 7620.48 1479.07   2
  -6   8   2 6546.50 1476.98   2
  -5   8   2 6543.61 1541.49   2
  -4   8   2 767.577 1402.03   2
  -3   8   2-371.814 1328.84   2
  -2   8   2 13972.2 1681.00   2
  -1   8   2 4826.36 1471.19   2
   0   8   2 2583.30 1346.04   2
   1   8   2 1702.56 1338.78   2
   2   8   2 730.030 1324.95   2
   3   8   2 11587.7 1610.45   2
   4   8   2 7724.22 1481.55   2
   5   8   2 3877.07 1459.22   2
   6   8   2-654.178 1283.71   2
   7   8   2 1736.34 1368.04   2
   8   8   2 7570.12 1524.76   2
   9   8   2 8326.33 1547.17   2
  10   8   2 5331.43 1469.95   2
  11   8   2-342.714 1210.92   2
  12   8   2 959.808 1316.50   2
 -11   9   2-755.242 1440.26   2
 -10   9   2 2008.16 1462.64   2
  -9   9   2 5447.95 1508.16   2
  -8   9   2 5095.56 1505.94   2
  -7   9   2 1624.41 1432.63   2
  -6   9   2 1528.09 1362.54   2
  -5   9   2 2214.87 1496.58   2
  -4   9   2 5323.81 1639.72   2
  -3   9   2 8901.92 1618.07   2
  -2   9   2 2578.98 1490.53   2
  -1   9   2 231.111 1447.80   2
   0   9   2 4713.45 1556.08   2
   1   9   2 6655.25 1580.49   2
   2   9   2 5600.14 1581.30   2
   3   9   2 1888.39 1466.34   2
   4   9   2 56.1096 1375.91   2
   5   9   2 4219.82 1579.72   2
   6   9   2 6658.86 1585.69   2
   7   9   2 3453.85 1589.78   2
   8   9   2 2519.67 1476.42   2
   9   9   2 1582.66 1448.64   2
 -24   0   3-0.45197 1310.37   0
 -23   0   3 19.9578 1313.56   0
 -22   0   3-26.2893 1349.26   0
 -21   0   3-22.8039 1246.32   0
 -20   0   3 257.705 1150.09   0
 -19   0   3 535.947 1187.81   0
 -18   0   3-510.888 1097.25   0
 -17   0   3-364.901 1130.20   0
 -16   0   3 369.676 1088.07   0
 -15   0   3-558.391 1049.28   0
 -14   0   3-87.7409 971.064   0
 -13   0   3-340.356 920.295   0
 -12   0   3-79.1341 869.460   0
 -11   0   3 479.812 819.405   0
 -10   0   3 135.034 803.072   0
  -9   0   3-121.740 816.667   0
  -8   0   3-501.644 768.741   0
  -7   0   3 72.3016 751.596   0
   6   0  -3 146.391 582.086   0
  -6   0   3-76.9057 662.719   0
   5   0  -3 119.267 553.718   0
  -5   0   3-160.512 617.384   0
  -4   0   3 182.842 583.339   0
   4   0  -3-41.7427 523.345   0
   3   0  -3-10.1324 471.776   0
  -3   0   3 0.90722 536.849   0
   2   0  -3 496.936 612.627   1
   1   0  -3 118.964 604.466   1
   0   0  -3-134.836 594.673   1
  -1   0  -3-33.9463 606.738   1
  -2   0  -3-229.883 639.411   1
  -3   0  -3 42.1032 657.040   1
  -4   0  -3 3.06947 698.484   1
  -5   0  -3 84.0699 732.610   1
  -6   0  -3-55.9004 784.833   1
  -7   0  -3-124.950 835.618   1
  -8   0  -3-290.541 815.753   1
  -9   0  -3 34.8142 974.757   0
 -10   0  -3-221.039 991.543   0
 -11   0  -3 338.258 989.876   0
 -12   0  -3 223.192 1081.42   0
 -13   0  -3 464.857 1194.14   0
 -14   0  -3 362.750 1253.48   0
 -15   0  -3 381.764 1304.75   0
 -16   0  -3-398.086 1323.34   0
 -17   0  -3-300.950 1378.59   0
 -18   0  -3 355.503 1392.99   0
 -19   0  -3 676.421 1354.24   0
 -20   0  -3 325.214 1343.72   0
 -21   0  -3 188.732 1411.10   0
 -22   0  -3-1118.81 1503.15   0
 -24  -1   3 259.196 1343.86   0
 -23   1   3 121.095 1404.39   0
 -23  -1   3 1322.50 1304.35   0
 -22   1   3 140.103 1257.21   0
 -22  -1   3 345.100 1272.40   0
 -21   1   3 212.226 1337.43   0
 -21  -1   3 458.846 1236.04   0
 -20   1   3 1315.11 1224.31   0
 -20  -1   3 1093.69 1148.62   0
 -19   1   3 3524.10 1328.36   0
 -19  -1   3 3991.96 1163.05   0
 -18   1   3 3291.43 1200.56   0
 -18  -1   3 3076.28 1189.77   0
 -17   1   3 1018.01 1093.25   0
 -17  -1   3-318.370 1010.59   0
 -16   1   3 576.389 1056.65   0
 -16  -1   3 1205.51 1039.12   0
 -15   1   3 5632.58 1086.86   0
 -15  -1   3 6554.62 1073.91   0
 -14   1   3 1769.36 282.959   2
 -14   1   3 2645.54 1080.30   0
 -14  -1   3 2391.02 912.233   0
 -13   1   3 2215.15 976.777   0
 -13   1   3 1558.07 385.900   2
 -13  -1   3 2200.63 870.713   0
 -13  -1   3 1456.20 335.337   2
 -12  -1   3 103.455 341.399   2
 -12   1   3 18.2381 952.283   0
 -12  -1   3 105.292 795.952   0
 -11  -1   3 611.645 370.795   2
 -11   1   3 1341.12 927.844   0
 -11  -1   3 60.9519 736.428   0
 -10   1   3 5009.75 950.141   0
 -10  -1   3 5133.75 780.755   0
  -9  -1   3 3566.50 729.903   0
  -9   1   3 4258.30 947.865   0
  -8   1   3 1929.88 931.083   0
  -8  -1   3 2197.73 686.462   0
  -7  -1   3 2467.90 656.496   0
  -7   1   3 1814.85 822.352   0
   7   1  -3 2386.98 569.497   0
  -6  -1   3 258.305 584.838   0
   6   1  -3 310.548 469.144   0
  -6   1   3 128.871 796.890   0
  -5   1   3 9604.60 889.555   0
   5   1  -3 10677.3 552.230   0
  -5  -1   3 10548.0 612.219   0
  -4   1   3 36833.0 1028.63   0
  -4  -1   3 35068.8 705.587   0
   4   1  -3 37642.5 696.475   0
   3   1  -3 38171.2 660.114   0
  -3   1   3 36574.9 980.972   0
   3   1  -3 38961.9 976.580   1
   2   1  -3 29244.5 905.838   1
  -2  -1   3 29313.3 824.232   1
   2   1  -3 28373.1 590.309   0
   1  -1  -3 1170.78 558.571   1
   1   1  -3 1701.61 635.141   1
   0   1  -3 22095.9 839.027   1
   0  -1  -3 22069.8 765.914   1
   0   1   3 23032.3 722.584   1
   1   1   3 12989.6 611.342   1
  -1   1  -3 13148.8 779.470   1
  -1  -1  -3 12782.2 665.708   1
  -2  -1  -3 4747.10 619.602   1
   2   1   3 5144.77 514.803   1
  -2   1  -3 4462.23 714.363   1
   3   1   3 769.818 464.689   1
  -3  -1  -3 632.343 571.880   1
  -3   1  -3 875.363 700.857   1
  -4   1  -3 1555.88 765.631   1
  -4  -1  -3 1694.65 618.766   1
   4   1   3 2242.29 534.015   1
  -5  -1  -3 5311.95 724.117   1
  -5   1  -3 5408.28 890.298   1
  -6  -1  -3 11223.0 857.815   1
  -6   1  -3 12186.2 1009.16   0
  -6   1  -3 11665.5 1011.99   1
  -7  -1  -3 98.3812 745.636   1
  -7   1  -3 48.8025 875.485   1
  -7   1  -3 100.457 909.177   0
  -8   1  -3 1032.11 967.491   0
  -8   1  -3 268.828 872.589   1
  -9   1  -3 2128.55 1031.42   0
 -10   1  -3 3254.53 1073.63   0
 -11   1  -3 7575.03 1231.87   0
 -11  -1  -3 6783.14 1062.55   0
 -12  -1  -3 1504.07 1073.87   0
 -12   1  -3 1939.75 1168.68   0
  12  -1   3 1455.64 409.204   2
 -13  -1  -3 309.394 1152.09   0
 -13   1  -3 510.917 1169.80   0
 -14   1  -3 2629.24 1218.20   0
 -14  -1  -3 2175.50 1160.77   0
 -15  -1  -3 2268.90 1273.20   0
 -15   1  -3 3939.97 1323.59   0
 -16  -1  -3 1253.09 1334.28   0
 -16   1  -3 1563.30 1343.80   0
 -17  -1  -3 471.473 1345.42   0
 -17   1  -3 1636.46 1289.54   0
 -18  -1  -3 48.9288 1321.68   0
 -18   1  -3-46.0852 1412.52   0
 -19   1  -3 1700.24 1376.25   0
 -19  -1  -3 860.198 1367.34   0
 -20   1  -3 1625.81 1457.08   0
 -20  -1  -3 35.3998 1406.43   0
 -21  -1  -3 690.005 1434.97   0
 -21   1  -3 734.261 1486.17   0
 -22  -1  -3-247.604 1459.01   0
 -23   2   3 2202.97 1565.08   0
 -23  -2   3 3632.76 1294.05   0
 -22   2   3 4136.32 1503.65   0
 -22  -2   3 4183.56 1231.76   0
 -21   2   3 3710.31 1527.83   0
 -21  -2   3 3171.35 1203.37   0
 -20   2   3 386.874 1256.96   0
 -20  -2   3 880.164 1082.43   0
 -19  -2   3 357.470 1091.90   0
 -19   2   3 935.848 1263.94   0
 -18   2   3 1041.55 1301.84   0
 -18  -2   3 1057.35 1078.27   0
 -17   2   3 7483.71 1384.97   0
 -17  -2   3 5471.40 1088.73   0
 -16  -2   3 6388.22 1060.76   0
 -16   2   3 5842.11 1309.88   0
 -15   2   3 2670.42 1123.37   0
 -15  -2   3 2259.38 937.024   0
 -14  -2   3 761.901 854.004   0
 -14   2   3 960.412 488.844   2
 -14   2   3 1236.91 1149.56   0
 -13   2   3 5481.29 631.694   2
 -13  -2   3 6320.45 890.491   0
 -13   2   3 5459.31 1142.76   0
 -12   2   3 11218.6 736.610   2
 -12   2   3 11943.3 1213.66   0
 -12  -2   3 11928.9 912.376   0
 -12  -2   3 11354.1 668.054   2
 -11   2   3 12532.0 783.415   2
 -11  -2   3 12872.0 878.481   0
 -11   2   3 15461.2 1278.10   0
 -10   2   3 5894.18 984.918   0
 -10  -2   3 5748.00 702.907   0
 -10   2   3 6072.06 697.548   2
  -9   2   3 103.995 880.561   0
  -9  -2   3 166.235 573.729   0
  -8   2   3 29835.7 1324.46   0
  -8  -2   3 29765.8 850.041   0
   8   2  -3 28816.1 831.160   0
  -7  -2   3 17130.0 663.317   0
   7   2  -3 16428.9 650.013   0
  -7   2   3 17964.2 1106.88   0
   6   2  -3 20131.2 610.177   0
  -6   2   3 21601.4 1133.42   0
  -6  -2   3 22260.7 631.472   0
  -5  -2   3-8.20206 345.480   0
  -5   2   3 95.7764 847.945   0
   5   2  -3 287.909 622.611   1
   5   2  -3 151.671 332.178   0
  -4   2   3 486.541 726.673   0
   4   2  -3 331.467 221.783   0
   4   2  -3 266.353 580.383   1
  -4  -2   3 191.523 211.941   0
   3   2  -3 351.972 575.872   1
  -3   2   3 347.245 791.449   0
   2   2  -3 24507.5 826.680   1
  -2  -2   3 23752.6 785.017   1
   1   2  -3 12157.1 714.676   1
   1  -2  -3 11998.3 634.141   1
  -1  -2   3 13250.3 691.982   1
   0  -2  -3 10418.5 595.891   1
   0  -2   3 10424.1 661.289   1
   0   2  -3 10250.2 485.225   0
   0   2  -3 9834.66 698.538   1
   1  -2   3 3972.49 585.921   1
  -1   2  -3 3652.41 688.537   1
  -1  -2  -3 2855.35 503.351   1
  -1   2  -3 3314.71 523.843   0
   1   2   3 3121.01 466.258   1
  -2  -2  -3 32999.5 784.992   1
   2   2   3 32736.9 730.597   1
  -2   2  -3 32811.4 1023.47   1
  -2   2  -3 33742.6 888.002   0
   3   2   3 24630.8 683.594   1
  -3   2  -3 25803.6 1022.18   1
  -3   2  -3 24192.4 916.537   0
  -3  -2  -3 24566.5 742.977   1
  -4   2  -3 16246.0 989.097   1
  -4  -2  -3 16099.1 710.223   1
   4   2   3 15478.0 623.698   1
  -4   2  -3 15117.7 933.316   0
  -5  -2  -3 6177.61 651.596   1
  -5   2  -3 6425.98 895.251   1
  -5   2  -3 5911.53 886.358   0
   5   2   3 6448.75 556.143   1
  -6   2  -3 467.187 852.031   1
  -6  -2  -3 283.878 598.343   1
  -6   2  -3-109.060 873.056   0
   6   2   3 278.250 460.031   1
  -7   2  -3 28019.8 1242.84   1
  -7  -2  -3 28430.2 978.427   1
  -7   2  -3 27636.4 1270.07   0
  -8   2  -3 11132.3 1055.26   0
  -9   2  -3 10931.7 1162.27   0
 -10   2  -3 4403.33 1095.12   0
  11   2   3 1046.83 628.920   2
 -11   2  -3 726.671 1023.88   0
 -12  -2  -3 2913.64 1073.66   0
  12   2   3 2592.25 665.691   2
 -12   2  -3 2650.34 1187.12   0
 -13   2  -3 10255.1 1384.93   0
 -13  -2  -3 9901.19 1243.43   0
  13   2   3 9378.38 739.132   2
 -14   2  -3 12180.0 1399.11   0
 -14  -2  -3 11560.3 1305.09   0
 -15   2  -3 100.283 1275.41   0
 -15  -2  -3 321.223 1217.14   0
 -16   2  -3 248.164 1327.44   0
 -16  -2  -3 959.295 1179.74   0
 -17   2  -3 4188.59 1357.41   0
 -17  -2  -3 5927.99 1428.86   0
 -18  -2  -3 6739.76 1470.11   0
 -18   2  -3 8603.74 1548.89   0
 -19   2  -3 3253.13 1493.86   0
 -19  -2  -3 2078.39 1317.78   0
 -20  -2  -3 597.407 1384.57   0
 -20   2  -3-356.684 1376.44   0
 -21  -2  -3-286.168 1429.88   0
 -21   2  -3-165.668 1429.10   0
 -22  -2  -3 2402.10 1471.44   0
 -22   3   3 330.671 1408.66   0
 -21   3   3 34.8223 1389.36   0
 -20   3   3 2422.28 1515.94   0
 -19  -3   3 11085.3 1236.77   0
 -19   3   3 12193.6 1665.25   0
 -18   3   3 6483.25 1501.93   0
 -18  -3   3 5975.62 1094.60   0
 -17   3   3 242.685 1295.14   0
 -17  -3   3-201.075 924.505   0
 -16  -3   3 646.746 900.695   0
 -16   3   3 54.9956 1185.48   0
 -15  -3   3 14071.1 1098.54   0
 -15   3   3 14825.7 1501.79   0
 -14   3   3 18561.7 953.480   2
 -14   3   3 23699.5 1540.28   0
 -14  -3   3 20004.6 1111.66   0
 -13  -3   3 9217.22 897.678   0
 -13   3   3 10475.3 1263.99   0
 -13   3   3 11087.1 865.175   2
 -12  -3   3 1955.88 717.630   0
 -12   3   3 2573.36 741.163   2
 -12   3   3 2656.02 1052.02   0
 -11   3   3 9554.00 1190.91   0
 -11  -3   3 8055.85 725.229   0
 -11   3   3 8383.65 888.228   2
 -10   3   3 22120.3 1316.56   0
 -10  -3   3 20345.9 821.850   0
 -10   3   3 21836.7 1095.40   2
  -9  -3   3 22133.7 758.962   0
  -9   3   3 25242.6 1311.39   0
  -9   3   3 25930.1 1154.59   2
  -8   3   3 11581.0 972.916   2
  -8   3   3 12677.9 1086.70   0
  -8  -3   3 13203.7 577.206   0
  -7  -3   3 5546.86 405.862   0
  -7   3   3 5752.93 938.206   0
   7   3  -3 5408.21 640.580   1
  -7   3   3 5949.11 892.237   2
  -6   3   3 15222.0 1063.47   2
  -6   3   3 16714.4 1093.67   0
  -6  -3   3 14328.6 378.820   0
   6   3  -3 16903.2 779.569   1
  -5   3   3 43783.6 1423.43   2
  -5   3   3 42236.5 1342.53   0
   5   3  -3 42384.3 1018.71   1
   4   3  -3 48595.9 1026.13   1
  -4   3   3 48210.4 1365.28   0
  -3   3   3 38479.2 1225.91   0
   3   3  -3 36850.2 938.680   1
  -2  -3   3 2055.31 537.589   1
   2   3  -3 2337.99 580.711   1
   1   3  -3 13916.3 735.371   1
  -1  -3   3 14232.9 714.352   1
   0   3  -3 48258.8 668.434   0
   0   3  -3 49697.6 1092.95   1
   0  -3  -3 49723.7 870.811   1
  -1   3  -3 82007.8 1369.46   1
  -1   3  -3 81633.9 1017.26   0
  -1  -3  -3 80026.3 979.654   1
  -2   3  -3 9900.34 642.862   0
  -2   3  -3 9680.67 819.132   1
  -2  -3  -3 8832.07 499.284   1
  -3   3  -3 87.3080 600.629   0
   3   3   3 111.931 351.959   1
  -3   3  -3 287.573 732.252   1
  -3  -3  -3-46.8404 391.141   1
  -4  -3  -3 9870.81 534.248   1
  -4   3  -3 9996.29 878.083   1
   4   3   3 10392.3 492.474   1
  -4   3  -3 8528.13 777.008   0
  -5  -3  -3 34531.0 812.733   1
  -5   3  -3 33610.9 1240.09   1
   5   3   3 34257.7 742.769   1
  -5   3  -3 32170.1 1136.78   0
  -6   3  -3 30092.4 1226.09   1
   6   3   3 30194.0 750.723   1
  -6   3  -3 30568.2 1172.25   0
   6   3   3 30825.8 1301.65   2
   7   3   3 9747.77 564.717   1
  -7   3  -3 8864.54 976.149   1
  -7   3  -3 8432.55 940.128   0
   7   3   3 9000.73 940.640   2
  -8   3  -3 214.666 877.008   0
   8   3   3 270.963 792.189   2
   9   3   3 11394.0 975.093   2
  -9   3  -3 9589.16 1115.61   0
  10   3   3 37487.5 1353.48   2
 -10   3  -3 34830.8 1537.71   0
  11   3   3 15348.8 1017.08   2
 -11   3  -3 14209.5 1268.98   0
  12   3   3 2557.28 787.745   2
 -12   3  -3 2649.07 1190.95   0
  13   3   3 482.793 687.847   2
 -13   3  -3 119.795 1190.58   0
 -14   3  -3 6140.72 1344.67   0
 -14  -3  -3 5912.83 1208.65   0
 -15   3  -3 11954.7 1535.88   0
 -15  -3  -3 14133.4 1466.06   0
 -16  -3  -3 8067.52 1425.38   0
 -16   3  -3 9497.26 1503.18   0
 -17   3  -3 2590.01 1404.38   0
 -17  -3  -3 2141.45 1253.10   0
 -18   3  -3-363.051 1427.06   0
 -18  -3  -3 498.676 1339.82   0
 -19   3  -3 2860.44 1544.31   0
 -19  -3  -3 2648.01 1385.96   0
 -20  -3  -3 5495.49 1474.84   0
 -20   3  -3 6347.47 1668.78   0
 -21  -3  -3 3861.36 1529.57   0
 -22  -3  -3 2212.97 1576.83   0
 -21   4   3 5432.42 1602.97   0
 -20   4   3 2021.32 1510.56   0
 -19   4   3-685.963 1386.15   0
 -18   4   3 4601.42 1456.62   0
 -17   4   3 14558.3 1570.81   0
 -16   4   3 8118.61 1436.25   0
 -15   4   3 776.384 1172.96   0
 -14  -4   3 64.0661 717.807   0
 -14   4   3-6.52622 779.386   2
 -14   4   3 562.531 1213.01   0
 -13   4   3 6625.92 1327.88   0
 -13  -4   3 7245.97 793.992   0
 -13   4   3 6647.25 946.987   2
 -12   4   3 15948.3 1122.94   2
 -12   4   3 16589.7 1377.80   0
 -12  -4   3 14771.6 844.374   0
 -11   4   3 27114.7 1549.83   0
 -11   4   3 28483.4 1332.86   2
 -11  -4   3 23127.9 875.776   0
 -10  -4   3 2582.21 537.922   0
 -10   4   3 2429.67 931.456   2
 -10   4   3 2282.71 1028.40   0
  -9   4   3 535.512 903.227   2
  -9   4   3 22.2407 955.130   0
   9   4  -3 24.0118 541.901   1
  -9  -4   3 280.792 401.759   0
  -8  -4   3 11311.9 440.895   0
   8   4  -3 10555.8 699.451   1
  -8   4   3 13609.9 1091.18   0
  -8   4   3 12079.1 1143.27   2
  -7   4   3 36547.6 1487.73   2
  -7   4   3 38102.9 1403.17   0
   7   4  -3 37827.1 981.674   1
  -6   4   3 26230.0 1224.82   0
   6   4  -3 27449.0 834.414   1
  -6   4   3 28159.6 1387.11   2
  -5   4   3 8732.96 1074.40   2
  -5   4   3 8093.90 902.719   0
   5   4  -3 8202.07 585.015   1
  -4   4   3 943.467 933.731   2
  -4   4   3 910.330 824.628   0
   4   4  -3 795.522 469.629   1
  -3   4   3 4512.60 1036.34   2
  -3   4   3 5664.80 901.844   0
   3   4  -3 5209.89 542.201   1
   2   4  -3 73410.6 1197.96   1
  -2  -4   3 73101.0 1225.90   1
   1   4  -3 15211.5 733.893   1
   0   4  -3 6634.31 661.666   1
   0   4  -3 5852.59 365.078   0
   0  -4  -3 5967.19 448.987   1
  -1  -4  -3 511.784 301.186   1
  -1   4  -3 685.334 420.488   0
  -1   4  -3 1107.68 612.178   1
  -2   4  -3 15870.0 874.495   1
  -2  -4  -3 15611.1 417.956   1
  -2   4  -3 16558.8 668.831   0
  -3   4  -3 27121.3 859.495   0
  -3  -4  -3 26555.2 479.489   1
   3   4   3 26100.1 1417.07   2
  -3   4  -3 27010.1 1059.34   1
   4   4   3 31304.1 1439.29   2
  -4  -4  -3 32065.3 539.723   1
  -4   4  -3 34464.4 1181.06   1
  -4   4  -3 33526.9 1020.00   0
   5   4   3 7371.55 1072.87   2
  -5   4  -3 7041.28 870.520   1
  -5   4  -3 6548.49 786.862   0
  -6   4  -3 2024.83 762.329   0
   6   4   3 2147.76 311.021   1
   6   4   3 3375.09 983.875   2
   7   4   3 17034.0 557.245   1
  -7   4  -3 16240.9 1068.82   0
   7   4   3 18331.9 1274.47   2
   8   4   3 20929.6 1319.20   2
   8   4   3 20350.3 662.951   1
  -8   4  -3 21783.9 1234.30   0
  -9   4  -3 14262.6 1182.31   0
   9   4   3 16769.0 1239.16   2
  10   4   3 16956.1 1245.53   2
 -10   4  -3 13877.5 1218.87   0
  11   4   3 1436.17 937.692   2
 -11   4  -3 2045.56 1064.64   0
 -12   4  -3 2815.13 1181.74   0
  12   4   3 2946.63 913.453   2
  13   4   3 30282.7 1348.19   2
 -13   4  -3 30306.3 1708.75   0
 -14   4  -3 14460.6 1490.30   0
 -14  -4  -3 15268.9 1432.21   0
 -15   4  -3 605.655 1286.26   0
 -15  -4  -3 275.783 1176.68   0
 -16   4  -3 1161.36 1331.64   0
 -16  -4  -3 644.128 1231.13   0
 -17   4  -3 3989.23 1361.22   0
 -17  -4  -3 3624.53 1270.44   0
 -18   4  -3 7378.60 1545.83   0
 -18  -4  -3 6765.02 1472.56   0
 -19  -4  -3 6656.92 1523.83   0
 -19   4  -3 6838.41 1637.13   0
 -20  -4  -3 75.5461 1422.27   0
 -20   4  -3 590.701 1513.40   0
 -21  -4  -3 460.047 1337.26   0
 -19   5   3 8578.55 1649.52   0
 -18   5   3 4609.88 1408.63   0
 -17   5   3 1287.09 1383.57   0
 -16   5   3 2786.90 1270.84   0
 -15   5   3 10152.4 1514.22   0
 -14   5   3 17060.0 1253.61   2
 -14   5   3 15010.6 1552.31   0
 -13   5   3 9176.79 1383.02   0
 -13   5   3 7154.02 1121.88   2
 -12   5   3 133.827 1047.49   0
 -12   5   3 645.398 968.741   2
 -11   5   3 3274.64 1169.24   0
  11   5  -3 3732.28 625.122   1
 -11   5   3 3873.36 1066.41   2
 -10   5   3 15669.4 1289.52   2
 -10   5   3 14928.3 1321.46   0
  10   5  -3 14041.6 769.813   1
  -9   5   3 19078.3 1380.33   2
  -9   5   3 17640.1 1303.47   0
   9   5  -3 16847.5 762.043   1
  -8   5   3 9588.88 1058.76   0
   8   5  -3 9016.29 615.787   1
  -8   5   3 8641.24 1190.80   2
   7   5  -3 196.957 445.722   1
  -7   5   3-18.1862 1048.38   2
  -7   5   3 113.933 856.871   0
   6   5  -3 7695.88 562.136   1
  -6   5   3 6306.02 1176.63   2
  -6   5   3 8764.08 1006.53   0
   5   5  -3 29137.7 785.276   1
  -5   5   3 27308.7 1542.34   2
  -5   5   3 29804.1 1324.19   0
  -4   5   3 25779.0 1240.08   0
   4   5  -3 24142.8 759.126   1
  -4   5   3 24278.0 1489.43   2
   3   5  -3 11257.2 621.710   1
  -3   5   3 9813.97 1268.40   2
   2   5  -3 169.133 472.558   1
  -2   5   3-150.247 1073.11   2
  -1   5   3 9118.50 1189.29   2
   1   5  -3 9465.48 665.652   1
   1  -5  -3 10011.0 503.569   1
   0   5   3 23706.7 1433.81   2
   0   5  -3 26579.2 612.370   0
   0   5  -3 27204.0 931.821   1
   0  -5  -3 26485.2 557.923   1
   1   5   3 37318.9 1631.42   2
  -1   5  -3 43065.8 843.364   0
   1  -5   3 40624.9 867.677   0
  -1   5  -3 42459.2 1157.65   1
  -2   5  -3 12463.5 858.139   1
   2   5   3 12730.0 1317.43   2
  -2   5  -3 12742.5 654.353   0
  -3   5  -3 123.212 531.273   0
  -3   5  -3 122.438 694.379   1
   3   5   3 392.469 1105.44   2
  -4   5  -3 6998.55 734.737   0
   4   5   3 6960.03 1213.00   2
   5   5   3 20711.9 1467.74   2
  -5   5  -3 20999.7 990.776   0
  -6   5  -3 20710.4 1062.64   0
   6   5   3 22629.5 1489.71   2
  -7   5  -3 6191.36 899.272   0
   7   5   3 6971.92 1191.62   2
   8   5   3 138.148 1036.20   2
  -8   5  -3 18.6315 849.294   0
  -9   5  -3 4098.55 1014.57   0
   9   5   3 5283.81 1147.01   2
  10   5   3 25995.7 1506.33   2
 -10   5  -3 26720.7 1427.68   0
  11   5   3 9374.03 1193.97   2
 -11   5  -3 9404.90 1273.43   0
  12   5   3 580.431 960.375   2
 -12   5  -3 390.974 1086.77   0
  13   5   3 205.048 937.949   2
 -13   5  -3-173.549 1126.08   0
 -14   5  -3 4641.70 1275.03   0
 -15  -5  -3 9723.21 1363.99   0
 -15   5  -3 10242.8 1499.93   0
 -16  -5  -3 6675.18 1396.94   0
 -16   5  -3 8842.52 1516.62   0
 -17  -5  -3 1305.22 1210.35   0
 -17   5  -3 405.301 1302.23   0
 -18   5  -3 483.971 1434.12   0
 -18  -5  -3 342.107 1270.94   0
 -19   5  -3 1972.61 1403.91   0
 -18   6   3-41.1692 1401.90   0
 -17   6   3 1756.44 1316.81   0
 -16   6   3 4526.40 1380.55   0
 -15   6   3 2158.40 1335.29   0
 -14   6   3 538.384 1034.77   2
 -14   6   3 289.855 1230.86   0
 -13   6   3 2519.71 1095.08   2
 -13   6   3 3303.56 1177.39   0
 -12   6   3 6772.49 1225.45   0
 -12   6   3 6650.16 1218.10   2
 -11   6   3 6416.15 1172.95   0
 -11   6   3 4976.41 1214.20   2
 -10   6   3 2537.57 1081.26   0
 -10   6   3 1785.06 1142.12   2
  -9   6   3 654.320 1118.35   2
  -9   6   3-619.983 975.907   0
  -8   6   3 5523.22 1224.52   2
  -8   6   3 5193.55 1092.66   0
  -7   6   3 12513.6 1463.49   2
  -7   6   3 13937.6 1177.32   0
  -6   6   3 7890.79 1050.18   0
  -6   6   3 6712.00 1353.52   2
  -5   6   3 650.306 1240.09   2
  -5   6   3 741.213 947.270   0
   4   6  -3 2541.27 455.138   1
  -4   6   3 2088.09 1259.38   2
  -3   6   3 7253.16 1321.72   2
   3   6  -3 7654.33 573.834   1
   2   6  -3 8490.58 632.029   1
  -2   6   3 7971.52 1353.55   2
  -1   6   3 9529.46 1340.91   2
   1   6  -3 9398.94 665.422   1
   0   6   3 3107.15 1162.18   2
  -1   6  -3 388.371 431.818   0
   1   6   3 347.018 1095.16   2
  -2   6  -3 6277.12 585.265   0
   2   6   3 5244.86 1268.06   2
   3   6   3 9151.71 1411.72   2
  -3   6  -3 10574.2 716.500   0
   4   6   3 7534.32 1303.00   2
  -4   6  -3 8422.72 754.971   0
  -5   6  -3 4247.71 757.607   0
   5   6   3 2505.02 1268.08   2
   6   6   3-271.490 1204.23   2
  -6   6  -3-93.7932 704.763   0
  -7   6  -3 7885.53 963.589   0
   7   6   3 7053.38 1350.71   2
   8   6   3 9721.28 1374.62   2
  -8   6  -3 11395.6 1078.01   0
   9   6   3 7482.89 1296.33   2
  -9   6  -3 8669.91 1130.49   0
 -10   6  -3 1192.17 1007.05   0
  10   6   3 1579.59 1138.63   2
 -11   6  -3 1113.25 1012.50   0
  11   6   3 154.173 1119.37   2
 -12   6  -3 5286.34 1206.41   0
  12   6   3 5698.23 1230.98   2
 -13   6  -3 5735.70 1258.51   0
  13   6   3 6015.40 1215.02   2
 -14   6  -3 3515.14 1293.75   0
 -15   6  -3 527.001 1282.30   0
 -16   6  -3 874.070 1331.50   0
 -17   6  -3 1937.52 1440.48   0
 -16   7   3 1415.41 1282.57   0
 -15   7   3 67.7486 1238.96   0
 -14   7   3 1913.31 1230.08   0
 -13   7   3 1381.26 1130.61   0
 -13   7   3 1553.29 1190.01   2
 -12   7   3-311.958 1158.70   0
 -12   7   3 5.39486 1164.97   2
 -11   7   3 302.380 1124.40   2
 -11   7   3 193.194 1078.94   0
 -10   7   3 1553.68 1283.31   2
 -10   7   3 1521.73 1051.59   0
  -9   7   3 2372.60 1265.71   2
  -9   7   3 1895.52 1067.49   0
  -8   7   3 1165.30 1297.69   2
  -8   7   3 634.726 1042.21   0
  -7   7   3 203.000 1302.98   2
  -7   7   3 496.804 985.057   0
  -6   7   3-188.633 1305.74   2
  -5   7   3 4465.88 1459.16   2
  -4   7   3 7312.65 1425.46   2
  -3   7   3-367.827 1325.96   2
  -2   7   3 689.372 1221.47   2
  -1   7   3 17.6491 1260.57   2
   0   7   3 1938.53 1283.10   2
   1   7   3 4347.72 1367.05   2
   2   7   3 3057.86 1337.85   2
   3   7   3 303.710 1249.14   2
   4   7   3 335.991 1276.26   2
   5   7   3 2576.28 1320.27   2
   6   7   3 1823.72 1361.58   2
   7   7   3 620.516 1264.09   2
   8   7   3-45.5577 1244.02   2
   9   7   3-14.0361 1246.97   2
  -9   7  -3-166.177 899.267   0
  10   7   3 505.338 1239.03   2
 -10   7  -3 1256.36 1012.74   0
  11   7   3 2530.18 1228.63   2
 -11   7  -3 2082.39 1078.44   0
  12   7   3-89.7507 1199.02   2
 -12   7  -3-318.459 1096.89   0
  13   7   3 237.173 1169.65   2
 -13   7  -3 858.265 1165.74   0
 -14   7  -3 1030.84 1170.27   0
 -15   7  -3 2524.08 1362.21   0
 -16   7  -3 860.353 1267.33   0
 -14   8   3 177.473 1174.76   0
 -13   8   3-99.4354 1261.29   2
 -13   8   3 49.6804 1254.47   0
 -12   8   3 230.376 1371.77   2
 -12   8   3 431.150 1105.10   0
 -11   8   3 125.537 1275.47   2
 -11   8   3 136.672 1177.26   0
 -10   8   3 517.239 1316.58   2
 -10   8   3-132.581 1139.39   0
  -9   8   3-173.653 1273.76   2
  -9   8   3 996.368 1083.82   0
  -8   8   3-443.715 1291.69   2
  -7   8   3-184.371 1352.37   2
  -6   8   3-376.721 1318.40   2
  -5   8   3-689.491 1317.86   2
  -4   8   3 1502.11 1440.74   2
  -3   8   3-552.420 1276.23   2
  -2   8   3-29.8195 1404.07   2
  -1   8   3 768.651 1378.49   2
   0   8   3-706.281 1307.49   2
   1   8   3-446.265 1307.01   2
   2   8   3 2277.62 1400.59   2
   3   8   3 162.144 1380.47   2
   4   8   3-235.645 1328.84   2
   5   8   3 627.100 1425.55   2
   6   8   3-100.331 1278.66   2
   7   8   3-129.305 1365.61   2
   8   8   3 2206.31 1416.88   2
   9   8   3 876.155 1347.96   2
  10   8   3 1234.29 1297.86   2
  11   8   3-1154.76 1274.79   2
  12   8   3 493.675 1365.93   2
 -10   9   3 971.804 1473.83   2
  -9   9   3-135.197 1352.98   2
  -8   9   3 297.987 1372.43   2
  -7   9   3 650.523 1371.99   2
  -6   9   3-1059.91 1459.16   2
  -5   9   3 815.307 1490.98   2
  -4   9   3-557.346 1449.47   2
  -3   9   3 2190.85 1555.97   2
  -2   9   3 905.309 1349.51   2
  -1   9   3-326.287 1390.33   2
   0   9   3 718.494 1415.32   2
   1   9   3 938.994 1459.30   2
   2   9   3 141.617 1427.59   2
   3   9   3-153.602 1327.30   2
   4   9   3 343.889 1493.28   2
   5   9   3 1513.52 1449.17   2
   6   9   3 1797.33 1547.51   2
   7   9   3-574.134 1399.57   2
 -24   0   4 1018.88 1426.24   0
 -23   0   4 4370.74 1467.06   0
 -22   0   4 8594.13 1437.26   0
 -21   0   4 6011.51 1388.11   0
 -20   0   4 5269.18 1304.67   0
 -19   0   4 2549.43 1172.79   0
 -18   0   4 28901.9 1671.16   0
 -17   0   4 5016.37 1208.36   0
 -16   0   4 21987.7 1431.52   0
 -15   0   4 629.741 963.178   0
 -14   0   4 6472.34 1105.96   0
 -13   0   4 22733.1 1310.53   0
 -12   0   4 33380.2 1389.21   0
 -11   0   4 37224.8 1357.28   0
 -10   0   4 48.4688 804.031   0
  -9   0   4 55980.7 1442.73   0
  -8   0   4 23866.6 1068.37   0
  -7   0   4 106935. 1671.90   0
  -6   0   4 17791.9 906.200   0
   5   0  -4 9575.40 718.957   0
  -5   0   4 9574.18 759.372   0
  -4   0   4 33878.1 951.004   0
   4   0  -4 34775.9 942.607   0
   3   0  -4 76465.4 1203.45   0
   3   0  -4 77382.2 1416.74   1
   2   0  -4 69321.4 1162.04   0
   2   0  -4 66368.6 1332.04   1
   1   0  -4 29277.6 1002.28   1
   0   0  -4 14139.7 861.861   1
  -1   0  -4 60727.8 1268.66   1
  -2   0  -4 48353.2 1173.71   1
  -3   0  -4 58175.6 1298.57   1
  -4   0  -4 28822.1 1090.55   1
  -5   0  -4 1369.71 819.568   1
  -6   0  -4 77763.4 1618.50   1
  -7   0  -4 33197.0 1275.57   1
  -8   0  -4 39177.0 1371.20   1
  -9   0  -4 11418.5 1050.56   1
 -10   0  -4-40.0712 1028.86   0
 -11   0  -4 9693.59 1231.12   0
 -12   0  -4 22232.7 1519.27   0
 -13   0  -4 26144.4 1630.20   0
 -14   0  -4 4940.82 1386.96   0
 -15   0  -4 2400.55 1374.09   0
 -16   0  -4 7687.82 1497.17   0
 -17   0  -4 17091.2 1744.32   0
 -18   0  -4 8192.40 1572.45   0
 -19   0  -4 2413.28 1541.17   0
 -20   0  -4 1090.86 1581.95   0
 -21   0  -4 3662.70 1579.90   0
 -25  -1   4 1433.30 1362.78   0
 -24  -1   4 3381.50 1353.31   0
 -23   1   4 2244.47 1445.04   0
 -23  -1   4 1465.21 1207.94   0
 -22   1   4 2300.28 1430.50   0
 -22  -1   4 681.208 1270.76   0
 -21   1   4 3766.97 1356.97   0
 -21  -1   4 4144.05 1217.93   0
 -20  -1   4 8133.30 1317.78   0
 -20   1   4 10998.1 1569.83   0
 -19   1   4 3623.55 1361.15   0
 -19  -1   4 2633.24 1120.74   0
 -18  -1   4 618.792 1076.38   0
 -18   1   4 509.862 1215.00   0
 -17   1   4 433.284 1232.88   0
 -17  -1   4 30.4055 1041.27   0
 -16   1   4 9500.59 1373.90   0
 -16  -1   4 8274.38 1147.05   0
 -15   1   4 23754.6 1513.53   0
 -15  -1   4 20804.2 1300.40   0
 -14   1   4 13453.3 1311.43   0
 -14  -1   4 13926.9 1109.66   0
 -13   1   4 3978.30 1099.31   0
 -13  -1   4 4112.30 882.627   0
 -12   1   4 386.199 908.940   0
 -12  -1   4 306.545 771.756   0
 -11   1   4 14797.3 1180.92   0
 -11  -1   4 15868.9 992.391   0
 -10  -1   4 23172.1 1044.37   0
 -10   1   4 22755.0 1235.38   0
  -9   1   4 14790.7 1031.87   0
  -9  -1   4 16616.3 880.944   0
  -8  -1   4 13838.3 836.204   0
  -8   1   4 13049.6 1004.41   0
  -7   1   4 509.529 821.830   0
   7   1  -4 1059.79 533.430   0
  -7  -1   4 820.326 608.190   0
   6   1  -4 34251.9 856.774   0
  -6   1   4 33644.4 1208.22   0
  -6  -1   4 33026.7 905.185   0
  -5   1   4 37666.4 1169.80   0
   5   1  -4 40081.0 865.091   0
  -5  -1   4 35919.1 849.809   0
  -4   1   4 14849.0 899.669   0
   4   1  -4 15089.7 626.727   0
   4   1  -4 14301.7 903.264   1
   3   1  -4 16209.1 609.997   0
   3   1  -4 18461.9 948.971   1
   2   1  -4 5038.22 508.233   0
   2   1  -4 5015.71 761.632   1
   2  -1  -4 5214.44 754.256   1
   1  -1  -4 61053.3 1191.62   1
   1   1  -4 61256.9 1258.84   1
   0   1  -4 73272.4 1366.47   1
   0  -1  -4 73133.5 1274.81   1
   0   1   4 72982.9 1217.12   1
  -1   1  -4 30221.9 1069.63   1
  -1  -1  -4 28446.3 925.624   1
   1   1   4 30165.4 880.074   1
  -2  -1  -4 12557.1 796.713   1
   2   1   4 12524.6 690.582   1
  -2   1  -4 12119.7 906.113   1
  -3   1  -4 1967.07 802.795   1
  -3  -1  -4 2243.69 705.061   1
  -4   1  -4 25595.7 1137.08   1
  -4  -1  -4 23525.4 974.755   1
  -5  -1  -4 17931.0 952.742   1
  -5   1  -4 18650.8 1115.78   1
  -6  -1  -4 47586.7 1290.03   1
  -6   1  -4 45797.3 1430.10   1
  -7   1  -4 7540.12 965.057   1
  -7  -1  -4 7602.55 846.527   1
  -7   1  -4 8039.94 1020.61   0
  -8   1  -4 2206.31 988.741   0
  -8  -1  -4 1063.15 770.180   1
  -8   1  -4 1634.89 896.277   1
  -9   1  -4 19875.3 1233.92   1
  -9   1  -4 22083.3 1318.56   0
  -9  -1  -4 19839.2 1098.63   1
 -10   1  -4 18293.6 1368.01   0
 -11   1  -4 17887.1 1415.75   0
 -12   1  -4 1174.15 1176.52   0
 -12  -1  -4 642.333 1150.85   0
 -13  -1  -4 3852.08 1234.34   0
 -13   1  -4 3132.14 1271.88   0
 -14  -1  -4 16625.8 1496.94   0
 -14   1  -4 16901.0 1588.27   0
 -15   1  -4 8593.55 1514.13   0
 -15  -1  -4 8286.34 1442.37   0
 -16   1  -4 10024.5 1552.21   0
 -16  -1  -4 8621.38 1523.25   0
 -17  -1  -4 871.516 1288.87   0
 -17   1  -4-169.346 1325.26   0
 -18  -1  -4 1742.93 1317.70   0
 -18   1  -4 1626.92 1353.76   0
 -19  -1  -4 3991.44 1496.26   0
 -19   1  -4 4438.42 1548.55   0
 -20  -1  -4 7471.94 1639.61   0
 -20   1  -4 8307.10 1666.09   0
 -21   1  -4 5374.45 1558.99   0
 -21  -1  -4 6231.74 1649.98   0
 -23   2   4 4023.16 1542.16   0
 -22  -2   4 2023.15 1252.27   0
 -22   2   4 2970.06 1426.11   0
 -21   2   4 3574.34 1486.23   0
 -21  -2   4 2275.89 1170.34   0
 -20   2   4 1222.79 1418.28   0
 -20  -2   4 1725.56 1053.32   0
 -19   2   4 1298.39 1366.71   0
 -19  -2   4 466.788 1032.90   0
 -18   2   4 11754.7 1564.65   0
 -18  -2   4 11523.7 1191.62   0
 -17   2   4 2700.80 1299.34   0
 -17  -2   4 2358.30 967.679   0
 -16   2   4 5274.73 1246.68   0
 -16  -2   4 4817.16 985.738   0
 -15   2   4 1208.76 1213.71   0
 -15  -2   4 57.1617 844.314   0
 -14  -2   4 2167.37 835.556   0
 -14   2   4 2530.43 1177.61   0
 -14   2   4 1788.93 632.866   2
 -13   2   4 13769.9 1331.99   0
 -13  -2   4 11469.4 943.768   0
 -13   2   4 11630.7 831.477   2
 -12  -2   4 15674.1 955.480   0
 -12   2   4 16689.3 1306.10   0
 -11   2   4 11759.2 1200.07   0
 -11  -2   4 11135.7 818.379   0
 -10   2   4 889.646 954.991   0
 -10  -2   4 698.411 613.284   0
  -9   2   4 10164.4 1087.11   0
  -9  -2   4 10747.1 709.701   0
  -8   2   4 20531.7 1206.96   0
  -8  -2   4 22027.8 770.237   0
   8   2  -4 21272.0 741.253   0
   7   2  -4 47094.2 884.475   0
  -7  -2   4 48110.5 909.560   0
  -7   2   4 47421.8 1400.25   0
  -6   2   4 22943.9 1100.04   0
   6   2  -4 22479.0 1000.95   1
   6   2  -4 23527.1 621.736   0
  -6  -2   4 21543.5 610.630   0
   5   2  -4 328.623 341.531   0
   5   2  -4 302.128 709.551   1
  -5   2   4 432.886 877.026   0
  -4   2   4 18820.0 1028.80   0
   4   2  -4 17426.3 451.012   0
   4   2  -4 18674.4 924.218   1
   3   2  -4 39282.8 587.487   0
   3   2  -4 44594.3 1133.81   1
   2   2  -4 24935.3 978.872   1
   2  -2  -4 24688.7 903.513   1
   1   2  -4 9266.51 818.144   1
   1  -2  -4 10060.5 736.900   1
   0  -2  -4 3459.67 628.879   1
   0   2  -4 3815.55 745.261   1
  -1   2  -4 9464.73 865.562   1
  -1  -2  -4 9509.78 697.940   1
   1   2   4 9978.69 639.643   1
  -2   2  -4 18541.1 981.737   1
  -2  -2  -4 17867.9 791.913   1
   2   2   4 18457.1 725.421   1
  -3   2  -4 37534.0 1216.27   1
  -3  -2  -4 37069.1 978.524   1
   3   2   4 37429.8 931.982   1
  -3   2  -4 39019.2 1105.40   0
  -4   2  -4 7888.42 916.686   1
  -4  -2  -4 7979.96 703.456   1
  -4   2  -4 8625.18 877.356   0
  -5  -2  -4 1253.37 626.899   1
  -5   2  -4 2042.25 803.095   0
  -5   2  -4 1505.06 849.379   1
  -6  -2  -4 10617.6 782.821   1
  -6   2  -4 9936.90 1001.80   1
  -6   2  -4 10276.7 991.629   0
  -7   2  -4 21567.0 1191.00   0
  -7   2  -4 21254.3 1199.24   1
  -7  -2  -4 19672.9 950.791   1
  -8   2  -4 19203.7 1229.90   1
  -8  -2  -4 20518.2 1022.73   1
  -8   2  -4 20126.0 1226.54   0
  -9   2  -4 17015.1 1214.43   1
  -9   2  -4 15501.9 1279.16   0
 -10   2  -4 859.913 1083.09   0
 -11   2  -4 5476.54 1156.73   0
 -12   2  -4 15324.8 1488.20   0
 -13  -2  -4 10014.8 1319.37   0
  13   2   4 9242.00 839.487   2
 -13   2  -4 8898.03 1359.27   0
 -14   2  -4 2990.45 1321.89   0
 -14  -2  -4 2725.24 1167.83   0
 -15   2  -4 471.409 1240.34   0
 -15  -2  -4-262.956 1261.60   0
 -16  -2  -4 3635.47 1357.20   0
 -16   2  -4 1360.10 1368.26   0
 -17  -2  -4 6480.10 1450.80   0
 -17   2  -4 5442.06 1429.72   0
 -18   2  -4 5502.64 1584.13   0
 -18  -2  -4 4493.65 1429.27   0
 -19  -2  -4 2503.38 1484.09   0
 -19   2  -4 1583.55 1393.71   0
 -20  -2  -4 43.5519 1487.53   0
 -20   2  -4-143.433 1485.94   0
 -21  -2  -4 2670.91 1462.01   0
 -22   3   4-22.4935 1391.55   0
 -21   3   4 880.286 1393.35   0
 -20   3   4 231.845 1392.74   0
 -19   3   4 739.792 1344.42   0
 -18   3   4 2416.03 1277.08   0
 -18  -3   4 2601.87 954.303   0
 -17   3   4 2184.47 1280.38   0
 -17  -3   4 1224.99 881.168   0
 -16   3   4 807.978 1247.43   0
 -16  -3   4 1240.29 855.401   0
 -15   3   4 7876.43 1380.42   0
 -15  -3   4 6218.11 901.136   0
 -14   3   4 1841.47 1215.99   0
 -14   3   4 1218.59 736.675   2
 -14  -3   4 1145.65 718.123   0
 -13   3   4 814.169 1168.82   0
 -13  -3   4 961.498 687.088   0
 -13   3   4 767.428 781.710   2
 -12  -3   4 697.371 623.715   0
 -12   3   4-64.3549 766.654   2
 -12   3   4 10.5797 1082.05   0
 -11   3   4 2322.69 837.299   2
 -11  -3   4 2782.07 608.480   0
 -11   3   4 3184.39 1106.85   0
 -10  -3   4 4143.57 565.631   0
 -10   3   4 2878.74 846.498   2
 -10   3   4 4270.02 1080.62   0
  -9   3   4 1276.89 961.251   0
  -9  -3   4 1542.51 470.771   0
  -8   3   4 1575.88 937.130   0
  -8  -3   4 1270.97 384.609   0
   8   3  -4 1815.37 665.199   1
  -7  -3   4 1250.49 266.679   0
  -7   3   4 1564.39 900.944   0
   7   3  -4 1892.77 636.438   1
   6   3  -4 2655.47 655.894   1
  -6   3   4 2602.71 885.374   0
   5   3  -4 541.663 603.290   1
  -5   3   4 1306.27 874.234   0
   4   3  -4 13.5478 597.200   1
  -4   3   4 173.916 798.179   0
   3   3  -4 21546.5 895.703   1
   2   3  -4 8188.81 760.827   1
   1   3  -4 4780.15 305.222   0
   1   3  -4 5565.97 715.163   1
   1  -3  -4 4817.82 608.864   1
   0   3  -4 19446.5 583.167   0
   0   3  -4 19882.8 924.893   1
   0  -3  -4 20035.8 754.038   1
  -1  -3  -4 51.5475 489.476   1
  -1   3  -4-77.8500 670.058   1
  -1   3  -4 155.844 490.212   0
  -2   3  -4 5292.93 808.197   1
  -2  -3  -4 4775.34 547.582   1
  -2   3  -4 4714.68 624.778   0
  -3   3  -4 848.877 644.650   0
   3   3   4 991.652 425.211   1
  -3   3  -4 1415.78 747.323   1
  -3  -3  -4 1148.12 476.757   1
  -4   3  -4 6971.07 882.804   1
  -4  -3  -4 7113.05 585.879   1
   4   3   4 7418.71 533.065   1
  -4   3  -4 6498.96 775.323   0
  -5   3  -4 2742.90 825.314   1
   5   3   4 2784.29 461.372   1
  -5  -3  -4 2609.89 557.013   1
  -5   3  -4 3471.85 782.132   0
  -6   3  -4 6256.80 914.502   0
  -6  -3  -4 6836.17 653.964   1
  -6   3  -4 5870.79 967.490   1
  -7  -3  -4 355.707 588.702   1
  -7   3  -4 701.925 886.713   1
  -7   3  -4 249.944 834.837   0
  -8   3  -4 151.729 898.683   1
  -8   3  -4-58.9619 883.737   0
  -9   3  -4 6970.29 1067.84   0
 -10   3  -4 653.533 1042.72   0
  10   3   4 936.494 860.101   2
  11   3   4 3548.96 904.013   2
 -11   3  -4 3012.54 1114.32   0
 -12   3  -4 1813.53 1129.30   0
  12   3   4 1410.40 825.583   2
 -13   3  -4 1080.37 1126.84   0
  13   3   4 164.510 734.508   2
 -14   3  -4 2425.08 1247.24   0
 -14  -3  -4 2428.42 1102.33   0
 -15   3  -4 2672.91 1328.84   0
 -15  -3  -4 2288.26 1197.07   0
 -16   3  -4 1588.92 1381.94   0
 -16  -3  -4 1909.02 1319.71   0
 -17   3  -4-640.384 1395.36   0
 -17  -3  -4-192.798 1328.90   0
 -18  -3  -4-56.6864 1384.25   0
 -18   3  -4-297.035 1398.40   0
 -19   3  -4 955.507 1395.03   0
 -19  -3  -4 515.771 1390.71   0
 -20   3  -4 3809.43 1515.16   0
 -20  -3  -4 1435.89 1554.09   0
 -21  -3  -4 923.882 1438.13   0
 -21   4   4-106.644 1469.26   0
 -20   4   4 1328.84 1412.85   0
 -19   4   4-1024.00 1461.17   0
 -18   4   4-130.168 1355.81   0
 -17   4   4-404.484 1251.00   0
 -16   4   4-456.206 1278.07   0
 -15   4   4 180.852 1232.76   0
 -14   4   4 528.739 1215.60   0
 -14   4   4-209.790 859.734   2
 -13   4   4 952.717 860.416   2
 -13   4   4 1172.15 1207.84   0
 -12   4   4 202.386 1050.75   0
 -12   4   4 187.567 901.349   2
 -12  -4   4 483.538 544.889   0
 -11   4   4-124.593 1083.79   0
  11   4  -4 419.070 697.204   1
 -11   4   4 490.050 954.308   2
 -11  -4   4 240.235 469.778   0
 -10   4   4 457.188 949.203   2
 -10   4   4-166.463 1019.35   0
  10   4  -4 81.0480 641.469   1
 -10  -4   4 94.9725 381.964   0
  -9   4   4-138.436 940.947   0
  -9   4   4 256.576 958.749   2
  -9  -4   4-34.9103 262.270   0
   9   4  -4 252.862 601.246   1
   8   4  -4 193.227 586.680   1
  -8   4   4 468.641 967.028   0
  -8   4   4 326.558 956.856   2
   7   4  -4-69.9202 567.095   1
  -7   4   4-196.665 939.363   2
  -7   4   4-334.300 914.176   0
   6   4  -4 1202.59 568.324   1
  -6   4   4 1225.64 1026.73   2
  -6   4   4 919.580 856.898   0
   5   4  -4 4555.16 625.697   1
  -5   4   4 4471.93 1071.65   2
  -5   4   4 4237.96 961.116   0
  -4   4   4 7219.57 938.791   0
   4   4  -4 7489.59 691.901   1
  -4   4   4 7771.31 1156.17   2
  -3   4   4 3789.80 1082.59   2
   3   4  -4 2757.76 630.554   1
  -2   4   4 3859.79 1033.41   2
   2   4  -4 4569.67 657.121   1
   1   4  -4 145.603 116.681   0
   1  -4  -4 222.273 476.209   1
   1   4  -4 187.460 592.031   1
   0  -4  -4 208.631 438.763   1
   0   4  -4 221.287 278.523   0
   0   4  -4 257.429 609.061   1
  -1  -4  -4 288.751 404.698   1
  -1   4  -4 216.019 390.676   0
  -1   4  -4 336.000 641.336   1
  -2   4  -4-29.8087 677.785   1
  -2  -4  -4 115.214 393.418   1
   2   4   4 690.596 950.590   2
  -2   4  -4 179.834 465.268   0
   3   4   4 328.832 1040.57   2
  -3   4  -4 728.778 543.215   0
  -3   4  -4 636.567 747.099   1
  -3  -4  -4 446.839 398.843   1
   4   4   4-202.998 976.825   2
  -4   4  -4 255.466 620.073   0
  -4   4  -4 251.087 767.287   1
  -4  -4  -4 135.133 412.186   1
   5   4   4 59.7062 944.769   2
  -5   4  -4 140.403 678.012   0
   5   4   4 435.628 351.021   1
  -5  -4  -4 128.010 432.172   1
  -5   4  -4 98.6017 815.205   1
   6   4   4-0.08555 383.386   1
  -6   4  -4 563.886 832.275   1
  -6   4  -4 219.859 758.753   0
   6   4   4 661.555 986.051   2
  -7   4  -4 415.892 830.163   0
   7   4   4 535.607 407.912   1
   7   4   4 238.062 1026.85   2
  -7   4  -4 837.766 893.182   1
   8   4   4 495.756 987.024   2
  -8   4  -4 615.979 908.852   0
  -9   4  -4-317.395 986.073   0
   9   4   4 521.380 1003.91   2
 -10   4  -4 1574.99 1052.37   0
  10   4   4 1221.04 998.048   2
 -11   4  -4 2733.69 1109.72   0
  11   4   4 2574.13 1032.63   2
  12   4   4-62.8871 941.754   2
 -12   4  -4-41.4908 1140.27   0
 -13   4  -4 381.378 1160.12   0
  13   4   4 1092.09 955.226   2
 -14   4  -4 22.3493 1135.53   0
 -15  -4  -4 438.664 1162.31   0
 -15   4  -4 1067.89 1280.05   0
 -16   4  -4-76.5552 1356.70   0
 -16  -4  -4-73.4397 1253.38   0
 -17   4  -4 185.511 1377.87   0
 -17  -4  -4 473.613 1349.63   0
 -18  -4  -4-196.679 1296.42   0
 -18   4  -4 1086.31 1418.74   0
 -19   4  -4 965.145 1454.02   0
 -19  -4  -4 619.980 1459.53   0
 -20  -4  -4-462.585 1421.57   0
 -19   5   4 1104.17 1451.11   0
 -18   5   4-329.364 1381.32   0
 -17   5   4 676.381 1332.12   0
 -16   5   4 438.127 1209.14   0
 -15   5   4 678.276 1234.01   0
 -14   5   4 1424.43 1172.49   0
 -14   5   4 1397.57 968.564   2
 -13   5   4 757.725 1083.06   0
 -13   5   4 738.458 1004.13   2
 -12   5   4 1494.28 1205.45   0
 -12   5   4 678.339 1001.30   2
  12   5  -4 785.106 637.741   1
 -11   5   4 1284.99 1060.30   0
  11   5  -4 920.352 621.893   1
 -11   5   4 699.355 1055.97   2
 -10   5   4 1587.16 1011.02   0
  10   5  -4 824.170 585.506   1
 -10   5   4 1136.14 1052.04   2
  -9   5   4 1219.09 1027.15   0
   9   5  -4 1285.76 583.606   1
  -9   5   4 1024.32 1116.69   2
   8   5  -4-143.628 548.344   1
  -8   5   4 801.037 1101.48   2
  -8   5   4 165.275 964.483   0
   7   5  -4 347.107 530.660   1
  -7   5   4 400.355 1119.47   2
  -7   5   4 432.884 976.213   0
  -6   5   4 503.355 926.424   0
  -6   5   4 579.590 1099.76   2
   6   5  -4-116.802 531.539   1
  -5   5   4 2065.74 960.194   0
  -5   5   4 1638.27 1132.63   2
   5   5  -4 2158.44 564.760   1
   4   5  -4 5270.13 632.311   1
  -4   5   4 4450.45 1257.15   2
  -3   5   4 1996.59 1189.98   2
   3   5  -4 3220.19 577.767   1
  -2   5   4 661.099 1045.81   2
   2  -5  -4 615.494 487.219   1
   2   5  -4 140.371 569.291   1
  -1   5   4 1097.41 1013.18   2
   1   5  -4 1919.67 623.178   1
   1  -5  -4 1922.31 475.401   1
   0   5   4 4164.28 1104.99   2
   0  -5  -4 5356.58 470.026   1
   0   5  -4 4763.68 717.570   1
   0   5  -4 4108.91 304.254   0
   1   5   4 2712.83 1085.44   2
  -1  -5  -4 3165.06 373.918   1
  -1   5  -4 2913.17 409.688   0
  -1   5  -4 3139.58 733.207   1
  -2   5  -4-27.8744 455.559   0
  -2   5  -4 64.4823 722.005   1
   2   5   4 85.3171 1011.27   2
  -2  -5  -4-72.6236 266.173   1
  -3   5  -4 732.491 530.857   0
   3   5   4 496.199 1151.70   2
  -3   5  -4 43.5785 766.186   1
  -3  -5  -4 264.519 229.679   1
   4   5   4 2755.49 1118.92   2
  -4   5  -4 1899.55 845.180   1
  -4   5  -4 1779.97 608.710   0
   5   5   4 4358.46 1240.42   2
  -5   5  -4 3161.22 907.262   1
  -5   5  -4 3051.27 700.187   0
   6   5   4 446.792 1131.67   2
  -6   5  -4 790.081 747.189   0
   7   5   4 177.553 1122.00   2
  -7   5  -4-32.1482 838.590   0
   8   5   4 696.927 1098.40   2
  -8   5  -4 558.336 883.632   0
   9   5   4 48.0342 1105.88   2
  -9   5  -4 604.361 924.483   0
 -10   5  -4 8273.39 1141.84   0
  10   5   4 7284.34 1215.82   2
  11   5   4 397.397 1067.68   2
 -11   5  -4 451.633 1052.65   0
  12   5   4 684.013 1026.89   2
 -12   5  -4 1209.62 1129.87   0
  13   5   4-21.0028 1009.13   2
 -13   5  -4 835.257 1136.39   0
 -14   5  -4 2608.57 1210.30   0
 -15   5  -4 1221.84 1323.09   0
 -16  -5  -4-421.511 1274.01   0
 -16   5  -4 536.896 1197.43   0
 -17   5  -4 292.954 1405.79   0
 -17  -5  -4 512.402 1342.78   0
 -18  -5  -4 370.350 1310.89   0
 -18   5  -4-6.84369 1352.66   0
 -19  -5  -4-82.8944 1378.02   0
 -18   6   4 2252.03 1385.88   0
 -17   6   4 2866.00 1433.17   0
 -16   6   4 1495.09 1340.80   0
 -15   6   4 213.905 1232.08   0
 -14   6   4 930.168 1233.29   0
 -14   6   4 655.030 1092.85   2
 -13   6   4 1456.20 1192.94   0
 -13   6   4 2341.61 1159.83   2
 -12   6   4 10706.6 1329.51   0
 -12   6   4 9531.19 1327.22   2
 -11   6   4 1469.83 1176.77   2
 -11   6   4 795.320 1074.48   0
 -10   6   4-197.423 1154.61   2
 -10   6   4 1006.71 1083.18   0
  -9   6   4 287.564 1150.58   2
  -9   6   4 652.925 979.901   0
  -8   6   4 6576.39 1357.56   2
  -8   6   4 8846.49 1244.31   0
  -7   6   4 12448.8 1497.32   2
  -7   6   4 14110.3 1239.09   0
  -6   6   4 3993.37 1383.84   2
   5   6  -4 3025.00 573.109   1
  -5   6   4 3086.06 1339.47   2
  -4   6   4 571.581 1231.14   2
   4   6  -4 121.879 543.152   1
  -3   6   4 20283.2 1668.52   2
   3   6  -4 20874.3 877.760   1
  -2   6   4 2155.93 1204.41   2
   2   6  -4 1025.09 612.892   1
  -1   6   4 1792.23 1271.33   2
   1   6  -4 1120.69 612.747   1
   0   6   4-533.341 1198.98   2
   0   6  -4 548.274 652.999   1
   1   6   4 1260.05 1266.01   2
  -1   6  -4 2054.05 734.414   1
   2   6   4 6934.00 1370.11   2
  -2   6  -4 6108.92 878.596   1
   3   6   4 9719.53 1401.24   2
  -3   6  -4 8214.42 934.273   1
  -3   6  -4 8477.78 669.335   0
   4   6   4 1871.02 1351.90   2
  -4   6  -4 1708.39 616.903   0
  -5   6  -4 389.222 636.158   0
   5   6   4-39.2456 1206.51   2
   6   6   4 2531.18 1199.05   2
  -6   6  -4 2966.25 789.038   0
   7   6   4 4763.93 1285.21   2
  -7   6  -4 4859.79 923.086   0
   8   6   4 4457.22 1262.62   2
  -8   6  -4 4448.80 919.157   0
   9   6   4 3566.06 1259.69   2
  -9   6  -4 4475.35 1004.21   0
  10   6   4 2729.36 1233.68   2
 -10   6  -4 3332.25 1039.90   0
 -11   6  -4 430.660 1046.48   0
  11   6   4-265.199 1159.75   2
  12   6   4 4976.00 1249.98   2
 -12   6  -4 4420.51 1136.11   0
  13   6   4 2554.21 1196.68   2
 -13   6  -4 3307.81 1225.11   0
 -14   6  -4 148.814 1261.77   0
 -15   6  -4 642.667 1298.96   0
 -16   6  -4 1048.21 1300.19   0
 -17   6  -4 2994.71 1332.31   0
 -16   7   4 1799.70 1293.64   0
 -15   7   4 6011.84 1359.15   0
 -14   7   4 4702.40 1329.63   0
 -13   7   4 535.253 1196.85   2
 -13   7   4 527.585 1237.65   0
 -12   7   4 211.318 1158.40   2
 -12   7   4 522.330 1074.99   0
 -11   7   4 3589.88 1291.32   2
 -11   7   4 4517.09 1277.73   0
 -10   7   4 6254.45 1455.72   2
 -10   7   4 6469.46 1274.73   0
  -9   7   4 4731.20 1360.45   2
  -9   7   4 5149.76 1199.08   0
  -8   7   4-228.083 1195.61   2
  -8   7   4 1047.48 1018.65   0
  -7   7   4 359.240 1232.99   2
  -6   7   4 4288.06 1326.73   2
  -5   7   4 4515.29 1387.45   2
  -4   7   4 13624.0 1649.58   2
  -3   7   4-32.8988 1250.88   2
  -2   7   4 548.399 1306.44   2
  -1   7   4 6915.66 1454.71   2
   0   7   4 8746.54 1453.86   2
   1   7   4 11492.8 1555.65   2
   2   7   4-419.790 1336.99   2
   3   7   4 335.336 1304.04   2
   4   7   4 4740.63 1396.99   2
   5   7   4 12397.4 1617.01   2
   6   7   4 4706.21 1453.45   2
   7   7   4 1099.90 1338.83   2
   8   7   4 986.150 1299.60   2
   9   7   4 3194.83 1360.05   2
  10   7   4 11734.9 1576.51   2
  11   7   4 1259.55 1264.63   2
  12   7   4 2218.75 1298.73   2
 -13   8   4 3106.62 1376.40   2
 -13   8   4 2284.62 1343.16   0
 -12   8   4 6636.55 1491.67   2
 -12   8   4 7977.18 1356.74   0
 -11   8   4 2626.70 1459.30   2
 -11   8   4 4597.05 1296.54   0
 -10   8   4 2.33976 1301.82   2
 -10   8   4 41.2565 1162.79   0
  -9   8   4 1817.07 1367.93   2
  -8   8   4 5916.75 1521.04   2
  -7   8   4 6945.90 1563.60   2
  -6   8   4 3409.34 1418.25   2
  -5   8   4 1081.57 1387.34   2
  -4   8   4 2009.92 1502.96   2
  -3   8   4 8586.50 1622.87   2
  -2   8   4 9100.77 1551.62   2
  -1   8   4 4860.46 1522.31   2
   0   8   4-804.833 1408.58   2
   1   8   4 1585.03 1377.77   2
   2   8   4 10157.9 1672.39   2
   3   8   4 8099.81 1532.82   2
   4   8   4 4034.93 1468.43   2
   5   8   4-377.771 1346.01   2
   6   8   4 5229.38 1591.45   2
   7   8   4 8130.00 1601.83   2
   8   8   4 3960.10 1422.02   2
   9   8   4 57.3097 1351.86   2
  10   8   4 301.349 1374.67   2
  11   8   4 2505.08 1417.28   2
  12   8   4 3250.01 1425.74   2
  -7   9   4 221.503 1562.87   2
  -6   9   4 4247.30 1680.65   2
  -5   9   4 3640.40 1543.96   2
  -4   9   4 3945.16 1674.86   2
  -3   9   4-101.753 1410.95   2
  -2   9   4 216.273 1500.96   2
  -1   9   4 2086.02 1575.38   2
   0   9   4 3373.60 1582.90   2
   1   9   4 6275.76 1661.76   2
   2   9   4-171.515 1521.19   2
   3   9   4 466.996 1472.33   2
   4   9   4 1610.08 1479.51   2
 -24   0   5-555.134 1324.86   0
 -23   0   5 369.836 1213.44   0
 -22   0   5 663.816 1217.23   0
 -21   0   5 735.466 1259.05   0
 -20   0   5 1091.62 1233.16   0
 -19   0   5-116.830 1178.25   0
 -18   0   5 362.350 1176.91   0
 -17   0   5-565.907 1060.17   0
 -16   0   5 19.8584 1051.18   0
 -15   0   5-128.744 976.572   0
 -14   0   5-424.147 918.859   0
 -13   0   5-136.706 917.570   0
 -12   0   5 65.6874 854.564   0
 -11   0   5 278.732 800.728   0
 -10   0   5 8.52212 799.444   0
  -9   0   5 123.729 754.564   0
  -8   0   5-44.3127 718.669   0
  -7   0   5-7.71791 706.331   0
  -6   0   5-60.2731 709.127   0
  -5   0   5-224.061 699.115   0
   4   0  -5 50.1440 820.513   1
   3   0  -5 191.273 801.127   1
   2   0  -5-1.00930 820.732   1
   1   0  -5 346.038 794.122   1
   0   0  -5-140.452 785.557   1
  -1   0  -5 2.53348 796.979   1
  -2   0  -5 18.7935 805.661   1
  -3   0  -5-119.716 780.776   1
  -4   0  -5-239.232 785.131   1
  -5   0  -5-33.9874 821.219   1
  -6   0  -5-17.2022 801.319   1
  -7   0  -5-124.096 853.619   1
  -8   0  -5-556.331 864.701   1
  -9   0  -5 70.9601 876.781   1
 -10   0  -5 566.151 972.785   1
 -11   0  -5 1015.54 1149.49   0
 -11   0  -5 305.337 978.388   1
 -12   0  -5 102.071 1113.55   0
 -13   0  -5 222.164 1281.66   0
 -14   0  -5 1121.79 1244.41   0
 -15   0  -5-425.777 1256.56   0
 -16   0  -5 541.967 1337.54   0
 -17   0  -5-607.467 1435.69   0
 -18   0  -5 136.802 1486.40   0
 -19   0  -5 752.697 1577.14   0
 -20   0  -5-181.972 1552.45   0
 -24  -1   5 428.896 1354.41   0
 -23   1   5 259.439 1304.86   0
 -23  -1   5-52.6530 1201.94   0
 -22   1   5 581.837 1338.41   0
 -22  -1   5 1489.52 1271.98   0
 -21  -1   5 773.231 1187.97   0
 -21   1   5-156.555 1366.71   0
 -20   1   5-86.1914 1311.44   0
 -20  -1   5 777.314 1105.82   0
 -19   1   5 350.731 1271.89   0
 -19  -1   5 346.188 1058.07   0
 -18   1   5 811.589 1182.17   0
 -18  -1   5 986.477 1034.14   0
 -17   1   5-76.2446 1081.40   0
 -17  -1   5 777.889 986.892   0
 -16   1   5 1523.77 1155.40   0
 -16  -1   5 1487.33 1016.72   0
 -15   1   5 2759.38 1160.49   0
 -15  -1   5 3220.65 1022.54   0
 -14   1   5 74.9700 1061.46   0
 -14  -1   5 973.482 910.382   0
 -13   1   5 202.900 1054.25   0
 -13  -1   5 393.339 858.007   0
 -12   1   5 887.834 958.234   0
 -12  -1   5 284.837 786.553   0
 -11  -1   5 4660.00 827.752   0
 -11   1   5 5443.28 978.255   0
 -10   1   5 5606.19 985.251   0
 -10  -1   5 7221.72 810.143   0
  -9   1   5 562.424 852.321   0
  -9  -1   5 424.262 652.520   0
  -8   1   5 1041.34 838.795   0
  -8  -1   5 306.005 603.938   0
  -7   1   5 4064.04 880.386   0
  -7  -1   5 5091.45 643.250   0
   6   1  -5 3241.56 829.711   1
   6   1  -5 3022.55 554.004   0
  -6  -1   5 2764.76 609.723   0
  -6   1   5 2684.78 807.987   0
   5   1  -5 1405.24 815.157   1
   5   1  -5 1250.49 516.681   0
  -5   1   5 1279.12 844.689   0
   4   1  -5 694.566 506.658   0
   4   1  -5 810.293 827.295   1
   4  -1  -5 952.787 793.238   1
   3  -1  -5 1399.47 774.503   1
   3   1  -5 1457.85 828.664   1
   3   1  -5 1576.11 522.027   0
   2   1  -5 1347.87 823.756   1
   2  -1  -5 982.495 764.315   1
   1   1  -5 1338.59 814.679   1
   1  -1  -5 1397.34 733.001   1
   0   1  -5 22426.0 1081.81   1
   0  -1  -5 23632.5 1028.83   1
  -1  -1  -5-2.65178 712.766   1
  -1   1  -5 906.956 837.604   1
  -2   1  -5-241.087 839.392   1
  -2  -1  -5-27.1361 743.946   1
  -3   1  -5-57.2325 845.498   1
  -3  -1  -5 66.8135 731.461   1
  -4   1  -5 5149.60 911.968   1
  -4  -1  -5 4919.56 801.122   1
  -5   1  -5 10946.8 1015.77   1
  -5  -1  -5 11110.0 915.438   1
  -6   1  -5 1083.57 893.549   1
  -6  -1  -5 1753.83 784.160   1
  -7   1  -5 298.748 872.579   1
  -7  -1  -5-110.944 786.209   1
  -8   1  -5 538.453 901.488   1
  -8  -1  -5 290.690 783.113   1
  -9   1  -5 9663.73 1150.40   1
  -9   1  -5 9699.16 1182.71   0
  -9  -1  -5 9249.40 1028.84   1
 -10   1  -5 2101.10 1117.01   0
 -10   1  -5 1988.34 1029.20   1
 -10  -1  -5 2413.07 947.579   1
 -11   1  -5 1051.76 1089.22   1
 -11   1  -5 255.359 1171.82   0
 -12   1  -5 363.751 1156.27   0
 -13  -1  -5 1960.40 1237.14   0
 -13   1  -5 1986.41 1210.64   0
 -14  -1  -5 1103.23 1301.53   0
 -14   1  -5 1308.25 1241.14   0
 -15   1  -5 4310.25 1373.23   0
 -15  -1  -5 3003.60 1299.34   0
 -16  -1  -5 709.740 1389.78   0
 -16   1  -5 204.529 1310.62   0
 -17   1  -5-192.364 1401.26   0
 -17  -1  -5 176.715 1407.47   0
 -18  -1  -5 207.085 1393.24   0
 -18   1  -5 1729.96 1531.81   0
 -19  -1  -5 298.716 1416.11   0
 -19   1  -5 1416.26 1535.98   0
 -20   1  -5 1217.38 1430.09   0
 -20  -1  -5 1346.85 1508.13   0
 -23   2   5 1454.41 1517.70   0
 -22   2   5 1607.30 1402.93   0
 -21   2   5 1329.09 1307.56   0
 -20   2   5 203.464 1238.91   0
 -20  -2   5-8.29953 1057.09   0
 -19   2   5 5409.72 1360.18   0
 -19  -2   5 7379.12 1186.43   0
 -18   2   5 3094.11 1358.40   0
 -18  -2   5 3541.85 1091.04   0
 -17   2   5 12839.9 1452.15   0
 -17  -2   5 11662.7 1194.68   0
 -16   2   5 934.155 1219.60   0
 -16  -2   5 710.552 909.554   0
 -15   2   5 966.560 1152.58   0
 -15  -2   5 608.696 851.573   0
 -14   2   5 4419.14 1199.48   0
 -14  -2   5 4012.73 876.402   0
 -13   2   5 10933.7 1297.20   0
 -13  -2   5 12962.2 987.143   0
 -12   2   5 10746.9 1178.73   0
 -12  -2   5 12174.6 921.544   0
 -11   2   5 265.160 925.543   0
 -11  -2   5 272.899 641.357   0
 -10   2   5 2186.55 946.060   0
 -10  -2   5 1736.19 621.106   0
  -9  -2   5 4854.78 610.353   0
  -9   2   5 5159.51 977.134   0
  -8  -2   5 38443.2 912.775   0
  -8   2   5 39358.7 1405.03   0
   8   2  -5 38402.5 894.528   0
  -7  -2   5 16530.6 651.754   0
  -7   2   5 16236.5 1129.52   0
   7   2  -5 16681.3 1005.83   1
   7   2  -5 15418.6 618.545   0
   6   2  -5 3035.77 779.102   1
   6   2  -5 3212.01 428.673   0
  -6   2   5 3023.59 910.367   0
   5   2  -5 4267.26 434.079   0
   5   2  -5 3092.02 804.546   1
  -5   2   5 4088.97 910.713   0
   4   2  -5 50616.5 832.184   0
   4   2  -5 49528.1 1302.61   1
   3   2  -5 25772.1 1071.26   1
   3  -2  -5 25005.5 1025.95   1
   3   2  -5 24387.1 638.486   0
   2   2  -5 14949.9 933.468   1
   2  -2  -5 13841.2 888.494   1
   1   2  -5 1985.90 783.574   1
   1  -2  -5 2106.11 679.818   1
   0   2  -5 10387.3 901.250   1
   0  -2  -5 9675.82 780.016   1
  -1   2  -5 18750.0 1016.26   1
  -1  -2  -5 18513.3 889.191   1
  -2   2  -5 16983.1 1037.84   1
  -2  -2  -5 16923.5 876.913   1
  -3   2  -5 12468.9 1007.07   1
  -3  -2  -5 13091.3 806.112   1
  -4   2  -5 470.005 829.650   1
  -4  -2  -5 403.362 622.782   1
  -5   2  -5 12558.5 1038.93   1
  -5  -2  -5 10624.2 800.517   1
  -5   2  -5 12351.2 978.166   0
  -6   2  -5 9869.98 1038.08   1
  -6  -2  -5 10284.4 848.292   1
  -6   2  -5 11136.0 1028.81   0
  -7   2  -5 17466.1 1184.56   1
  -7  -2  -5 17422.7 996.869   1
  -7   2  -5 17013.5 1183.82   0
  -8   2  -5 3486.86 1010.53   0
  -8   2  -5 3651.92 1016.71   1
  -8  -2  -5 3693.01 799.226   1
  -9  -2  -5 169.683 807.769   1
  -9   2  -5 666.521 994.081   1
  -9   2  -5 578.787 992.585   0
 -10  -2  -5 3680.11 934.422   1
 -10   2  -5 4699.14 1116.06   1
 -10   2  -5 3148.04 1151.18   0
 -11   2  -5 6493.76 1319.28   0
 -12   2  -5 11443.7 1463.89   0
 -13   2  -5 5384.20 1332.50   0
 -14   2  -5 716.258 1274.23   0
 -14  -2  -5 429.305 1259.07   0
 -15  -2  -5 1785.31 1335.46   0
 -15   2  -5 1660.68 1429.65   0
 -16   2  -5 4738.17 1383.37   0
 -16  -2  -5 5357.69 1350.24   0
 -17  -2  -5 4154.11 1524.09   0
 -17   2  -5 4558.19 1514.66   0
 -18  -2  -5 1611.95 1402.53   0
 -18   2  -5 2139.10 1468.04   0
 -19   2  -5-890.373 1415.83   0
 -19  -2  -5 277.649 1432.43   0
 -20  -2  -5 819.115 1546.10   0
 -20   2  -5-21.5030 1556.17   0
 -22   3   5 1310.52 1461.73   0
 -21   3   5 2807.76 1489.32   0
 -20   3   5 4092.37 1418.93   0
 -19   3   5 2102.16 1337.59   0
 -18   3   5 251.236 1321.66   0
 -17   3   5 1195.39 1221.80   0
 -16   3   5 9244.17 1446.68   0
 -16  -3   5 9246.20 999.400   0
 -15  -3   5 9238.83 953.406   0
 -15   3   5 9713.57 1460.07   0
 -14  -3   5 6016.59 819.295   0
 -14   3   5 6939.15 1336.68   0
 -14   3   5 5451.43 936.414   2
 -13   3   5 435.946 807.332   2
 -13  -3   5-58.6185 661.253   0
 -13   3   5 740.015 1105.53   0
 -12   3   5 6087.31 958.796   2
 -12   3   5 5196.38 1200.29   0
 -12  -3   5 6384.73 725.126   0
 -11   3   5 16063.9 1317.16   0
 -11  -3   5 16361.5 781.909   0
 -10   3   5 19940.0 1339.81   0
 -10  -3   5 20039.3 735.489   0
  10   3  -5 19038.3 1095.06   1
  -9   3   5 5896.84 1033.13   0
  -9  -3   5 6071.35 493.197   0
   9   3  -5 6757.33 854.944   1
  -8   3   5 236.055 942.706   0
   8   3  -5 22.1376 684.554   1
  -8  -3   5 249.134 324.240   0
   7   3  -5 4819.94 791.400   1
   7   3  -5 4608.35 297.924   0
  -7   3   5 6036.32 983.635   0
  -6   3   5 12653.7 1101.82   0
   6   3  -5 12425.4 892.517   1
   6   3  -5 10346.4 293.551   0
  -5   3   5 12782.9 1095.61   0
   5   3  -5 13018.5 870.958   1
   4   3  -5 40948.0 1199.68   1
   3   3  -5 2740.45 769.726   1
   3  -3  -5 3430.62 701.485   1
   3   3  -5 1374.49 173.286   0
   2   3  -5 4742.19 288.944   0
   2   3  -5 5984.05 800.476   1
   2  -3  -5 5326.68 697.958   1
   2   3  -5 5379.38 328.336   0
   1   3  -5 20840.5 1011.05   1
   1  -3  -5 21232.0 887.911   1
   1   3  -5 19706.3 577.195   0
   0   3  -5 37925.2 1191.06   1
   0  -3  -5 40621.0 1061.28   1
   0   3  -5 39068.3 850.009   0
  -1   3  -5 9592.12 894.436   1
  -1  -3  -5 10726.5 724.322   1
  -1   3  -5 10112.0 664.202   0
  -2   3  -5 47.1131 723.666   1
  -2   3  -5 93.7763 581.571   0
  -2  -3  -5-49.5919 534.775   1
  -3   3  -5 9702.86 937.288   1
  -3  -3  -5 11497.2 715.590   1
  -3   3  -5 9580.00 816.877   0
  -4   3  -5 22210.9 1160.82   1
  -4  -3  -5 23244.1 907.428   1
  -4   3  -5 22507.5 1034.42   0
  -5   3  -5 35913.5 1381.57   1
  -5  -3  -5 37169.1 1090.60   1
  -5   3  -5 36419.3 1286.63   0
  -6   3  -5 4789.52 936.338   0
  -6   3  -5 3331.40 950.922   1
  -6  -3  -5 4104.20 703.026   1
  -7   3  -5 638.257 918.774   0
  -7   3  -5 275.033 920.739   1
  -7  -3  -5 638.296 663.254   1
  -8   3  -5 817.917 991.599   0
  -8  -3  -5 1621.24 705.451   1
  -8   3  -5 1148.57 986.941   1
  -9  -3  -5 28797.4 1191.58   1
  -9   3  -5 28008.7 1528.78   1
  -9   3  -5 29182.8 1516.07   0
 -10   3  -5 11124.7 1293.73   1
 -10   3  -5 11576.7 1295.99   0
 -11   3  -5 12269.5 1393.40   0
 -12   3  -5 328.095 1203.27   0
  12   3   5 68.1144 893.158   2
 -13   3  -5 9042.37 1353.29   0
  13   3   5 10219.4 1076.27   2
 -14   3  -5 10433.4 1461.77   0
 -15  -3  -5 9029.35 1477.67   0
 -15   3  -5 10164.1 1594.38   0
 -16   3  -5 1860.39 1350.23   0
 -16  -3  -5 1593.82 1359.98   0
 -17   3  -5 297.396 1310.16   0
 -17  -3  -5-158.668 1323.27   0
 -18  -3  -5 4722.73 1567.57   0
 -18   3  -5 5020.91 1595.76   0
 -19   3  -5 6967.64 1641.04   0
 -19  -3  -5 3965.87 1536.19   0
 -20  -3  -5 6897.16 1736.87   0
 -20   4   5 436.963 1362.30   0
 -19   4   5 4919.09 1549.18   0
 -18   4   5 8442.06 1496.43   0
 -17   4   5 11989.0 1610.63   0
 -16   4   5 3955.04 1313.56   0
 -15   4   5 1237.55 1171.96   0
 -14   4   5 7484.60 1291.14   0
 -14   4   5 6853.67 1040.79   2
 -13   4   5 21202.4 1567.33   0
  13   4  -5 20041.2 1182.60   1
 -13   4   5 22905.8 1378.19   2
  12   4  -5 10152.6 965.828   1
 -12   4   5 12378.3 1299.24   0
 -12   4   5 12275.7 1210.08   2
 -11   4   5 2357.49 1098.51   0
  11   4  -5 1433.25 762.440   1
 -11   4   5 3020.20 1039.46   2
 -10   4   5 1347.87 1020.30   0
  10   4  -5 601.458 727.629   1
 -10   4   5 1461.24 1033.64   2
  -9   4   5 22214.5 1413.11   2
  -9   4   5 21617.3 1368.16   0
   9   4  -5 20593.3 1073.74   1
  -8   4   5 42222.1 1694.40   2
   8   4  -5 45311.3 1334.89   1
  -8   4   5 45397.6 1635.42   0
  -7   4   5 23891.4 1337.26   0
   7   4  -5 23580.3 1037.43   1
   6   4  -5-5.86546 642.601   1
  -6   4   5 172.814 901.303   0
   5   4  -5 2847.45 695.388   1
   4   4  -5 35574.5 1148.30   1
   3   4  -5 34888.6 1158.30   1
   3  -4  -5 32861.8 1050.33   1
   2   4  -5 18704.8 939.871   1
   2  -4  -5 17586.0 826.244   1
   1   4  -5 5853.30 771.714   1
   1   4  -5 4355.93 231.300   0
   1  -4  -5 5542.69 627.281   1
   0   4  -5 5690.47 794.501   1
   0  -4  -5 4641.00 590.246   1
   0   4  -5 5774.67 398.598   0
  -1   4  -5 24952.6 1109.76   1
  -1  -4  -5 24792.7 851.389   1
  -1   4  -5 23324.7 702.251   0
  -2   4  -5 28932.9 1214.68   1
  -2  -4  -5 33101.0 925.456   1
  -2   4  -5 32912.0 913.785   0
  -3   4  -5 13819.2 1055.10   1
  -3  -4  -5 14889.6 710.343   1
  -3   4  -5 14596.8 801.711   0
  -4   4  -5 1098.63 689.382   0
  -4   4  -5 1179.07 816.310   1
  -4  -4  -5 1010.77 535.615   1
  -5   4  -5 4008.47 803.784   0
  -5   4  -5 3690.57 966.385   1
  -5  -4  -5 3666.06 600.910   1
  -6   4  -5 24671.5 1338.44   1
  -6  -4  -5 26150.1 937.069   1
  -6   4  -5 24857.4 1191.28   0
  -7  -4  -5 27320.7 986.397   1
  -7   4  -5 26394.8 1423.38   1
  -7   4  -5 24512.4 1272.32   0
  -8   4  -5 15027.9 1291.82   1
  -8   4  -5 15182.7 1220.09   0
   8   4   5 14577.8 1314.86   2
  -9   4  -5 2338.70 1044.99   0
   9   4   5 2099.45 1095.26   2
  10   4   5 4035.31 1117.38   2
 -10   4  -5 5419.97 1145.90   0
 -11   4  -5 10490.3 1323.67   0
  11   4   5 10104.0 1256.52   2
  12   4   5 9602.86 1198.71   2
 -12   4  -5 10463.4 1383.86   0
  13   4   5 8288.13 1166.84   2
 -13   4  -5 7528.69 1379.18   0
 -14   4  -5 643.232 1195.54   0
 -15   4  -5 978.814 1216.10   0
 -16  -4  -5 5611.89 1474.56   0
 -16   4  -5 5684.96 1399.37   0
 -17  -4  -5 8191.90 1574.41   0
 -17   4  -5 8163.82 1506.39   0
 -18   4  -5 3211.32 1427.19   0
 -18  -4  -5 2549.41 1353.08   0
 -19  -4  -5 1501.23 1561.07   0
 -19   5   5 2468.20 1348.29   0
 -18   5   5 207.617 1374.96   0
 -17   5   5 2817.08 1321.46   0
 -16   5   5 7898.99 1418.52   0
 -15   5   5 6460.96 1326.75   0
 -14   5   5 3366.56 1204.40   0
 -14   5   5 3772.11 1104.56   2
 -13   5   5 272.873 1202.04   0
  13   5  -5 407.993 755.339   1
 -13   5   5-160.292 1047.92   2
 -12   5   5 4417.88 1147.18   0
 -12   5   5 5320.72 1196.61   2
  12   5  -5 4105.27 798.966   1
 -11   5   5 7879.97 1285.19   0
  11   5  -5 10289.5 922.705   1
 -11   5   5 9271.99 1327.72   2
 -10   5   5 13390.8 1415.35   2
 -10   5   5 12973.8 1340.37   0
  10   5  -5 12788.3 906.904   1
   9   5  -5 7301.62 777.545   1
  -9   5   5 7672.77 1133.05   0
  -9   5   5 7634.02 1252.48   2
   8   5  -5-278.270 639.374   1
  -8   5   5-246.963 1183.91   2
  -8   5   5-42.3701 1068.44   0
   7   5  -5 2324.09 665.575   1
  -7   5   5 2422.74 1237.32   2
  -7   5   5 3160.63 1060.65   0
  -6   5   5 7257.50 1315.15   2
   6   5  -5 6559.13 765.784   1
  -5   5   5 21674.0 1576.08   2
   5   5  -5 22800.9 1010.78   1
  -4   5   5 15680.2 1531.12   2
   4   5  -5 18970.8 928.636   1
   3  -5  -5 1538.01 625.868   1
   3   5  -5 1317.29 681.645   1
  -3   5   5 1591.86 1151.48   2
   2  -5  -5 5694.71 643.012   1
   2   5  -5 5022.77 774.741   1
  -2   5   5 4480.22 1227.63   2
  -1   5   5 16168.9 1439.70   2
   1   5  -5 16734.0 982.457   1
   1  -5  -5 17990.5 794.324   1
   0   5  -5 18337.9 1034.37   1
   0  -5  -5 20355.9 770.310   1
   0   5   5 17969.4 1471.61   2
  -1   5  -5 7423.34 892.615   1
  -1   5  -5 7108.07 477.527   0
  -1  -5  -5 7121.93 590.941   1
   1   5   5 7615.47 1289.68   2
  -2   5  -5-13.2965 458.449   0
   2   5   5 497.351 1170.19   2
  -2   5  -5-24.9172 808.060   1
  -2  -5  -5 16.1793 437.578   1
   3   5   5 7034.12 1241.95   2
  -3   5  -5 7043.69 964.620   1
  -3  -5  -5 6589.02 519.087   1
  -3   5  -5 6864.08 649.000   0
   4   5   5 19397.9 1588.17   2
  -4   5  -5 19018.6 1197.98   1
  -4   5  -5 20376.0 919.974   0
   5   5   5 19996.6 1599.80   2
  -5   5  -5 19705.7 1263.69   1
  -5   5  -5 17938.7 978.741   0
  -6   5  -5 4504.70 1061.54   1
   6   5   5 4984.47 1301.92   2
  -6   5  -5 4768.28 878.109   0
  -7   5  -5 259.649 837.287   0
  -7   5  -5 726.177 992.677   1
   7   5   5 256.333 1165.52   2
  -8   5  -5 1197.09 892.176   0
   8   5   5 1560.71 1187.68   2
   9   5   5 12410.0 1405.35   2
  -9   5  -5 11469.8 1186.54   0
  10   5   5 14197.1 1458.60   2
 -10   5  -5 15094.1 1314.84   0
 -11   5  -5 6295.10 1230.85   0
  11   5   5 5975.43 1282.90   2
 -12   5  -5 421.914 1152.83   0
  12   5   5 86.3009 1077.58   2
 -13   5  -5 4044.04 1230.47   0
  13   5   5 4058.88 1201.00   2
 -14   5  -5 7878.91 1436.45   0
 -15   5  -5 5170.49 1367.77   0
 -16   5  -5 2556.33 1455.60   0
 -16  -5  -5 703.202 1379.36   0
 -17  -5  -5 366.128 1408.59   0
 -17   5  -5-160.329 1423.68   0
 -18  -5  -5 4627.47 1494.13   0
 -18   5  -5 3123.48 1448.95   0
 -17   6   5 4243.17 1416.53   0
 -16   6   5 478.521 1267.35   0
 -15   6   5-327.449 1189.59   0
 -14   6   5 5042.58 1327.22   0
 -14   6   5 3985.75 1226.29   2
 -13   6   5 6479.81 1289.21   2
 -13   6   5 4966.06 1314.28   0
 -12   6   5 5586.41 1271.29   2
 -12   6   5 4688.22 1224.38   0
 -11   6   5-180.236 1193.09   2
 -11   6   5 141.867 1114.49   0
 -10   6   5 880.064 1240.70   2
 -10   6   5 1443.18 1123.83   0
  -9   6   5 4061.33 1331.11   2
  -9   6   5 3913.56 1104.22   0
  -8   6   5 8146.87 1379.43   2
  -8   6   5 10083.4 1285.41   0
  -7   6   5 10099.6 1442.31   2
  -6   6   5 463.248 1217.72   2
   6   6  -5 469.750 593.665   1
  -5   6   5 3135.04 1325.75   2
   5   6  -5 2813.40 664.707   1
   4  -6  -5 6101.02 716.371   1
   4   6  -5 4888.86 721.152   1
  -4   6   5 7067.93 1477.31   2
  -3   6   5 14493.0 1543.31   2
   3   6  -5 15509.8 915.856   1
  -2   6   5 7437.34 1437.69   2
   2   6  -5 7737.56 832.043   1
  -1   6   5 709.582 1308.15   2
   1   6  -5 1792.71 738.125   1
   0   6   5 1186.53 1303.52   2
   0   6  -5 1275.64 779.844   1
   1   6   5 8018.98 1449.13   2
  -1   6  -5 9116.40 954.454   1
   2   6   5 8512.97 1472.81   2
  -2   6  -5 7528.07 963.176   1
   3   6   5 4072.25 1284.35   2
  -3   6  -5 3450.12 915.519   1
   4   6   5 96.8902 1349.95   2
  -4   6  -5 698.490 885.866   1
   5   6   5 1707.95 1297.64   2
  -5   6  -5 1532.97 994.630   1
   6   6   5 5170.08 1350.15   2
  -6   6  -5 5414.48 818.759   0
  -7   6  -5 8191.93 971.046   0
   7   6   5 7038.42 1405.29   2
   8   6   5 3784.74 1312.79   2
  -8   6  -5 4226.20 920.391   0
   9   6   5 437.293 1272.56   2
  -9   6  -5 982.905 912.662   0
  10   6   5 3038.45 1277.50   2
 -10   6  -5 3855.77 1051.16   0
 -11   6  -5 2249.00 1093.65   0
  11   6   5 2314.65 1271.63   2
  12   6   5 6991.77 1372.05   2
 -12   6  -5 8455.22 1283.16   0
  13   6   5 3593.05 1249.80   2
 -13   6  -5 1973.52 1180.48   0
 -14   6  -5 157.096 1168.48   0
 -15   6  -5 1362.44 1266.21   0
 -16   6  -5 2657.74 1444.82   0
 -16  -6  -5 1580.71 1364.87   0
 -17   6  -5 2785.28 1411.98   0
 -15   7   5 723.160 1339.11   0
 -14   7   5 408.934 1320.17   0
 -13   7   5-472.119 1259.06   2
 -13   7   5 405.869 1159.55   0
 -12   7   5 738.135 1241.03   2
 -12   7   5 979.724 1238.44   0
 -11   7   5 2788.03 1332.74   2
 -11   7   5 1821.13 1168.85   0
 -10   7   5 2845.73 1329.18   2
 -10   7   5 1859.64 1153.19   0
  -9   7   5 3480.57 1338.91   2
  -8   7   5 539.388 1295.68   2
  -7   7   5 777.957 1385.65   2
  -6   7   5 234.586 1288.48   2
  -5   7   5 4901.74 1489.60   2
  -4   7   5-163.686 1430.55   2
  -3   7   5 1052.23 1295.02   2
  -2   7   5 447.800 1315.16   2
  -1   7   5 959.537 1333.57   2
   0   7   5 3146.45 1390.77   2
   1   7   5 831.609 1362.53   2
   2   7   5 277.640 1310.07   2
   3   7   5-19.3945 1302.91   2
   4   7   5 5706.35 1561.17   2
   5   7   5 3181.01 1387.31   2
   6   7   5 2178.72 1363.40   2
   7   7   5 674.719 1352.54   2
   8   7   5 292.381 1358.80   2
   9   7   5 675.945 1297.78   2
  10   7   5 3713.77 1346.79   2
  11   7   5-78.2656 1351.75   2
  12   7   5 604.663 1286.90   2
 -13   8   5 422.850 1280.86   2
 -12   8   5 452.679 1338.79   2
 -12   8   5 845.617 1188.38   0
 -11   8   5 473.351 1386.45   2
 -10   8   5 703.817 1434.18   2
  -9   8   5 340.121 1375.56   2
  -8   8   5-1049.96 1319.35   2
  -7   8   5-262.982 1373.98   2
  -6   8   5-298.222 1461.47   2
  -5   8   5 160.534 1458.02   2
  -4   8   5 492.293 1377.36   2
  -3   8   5 1152.18 1484.35   2
  -2   8   5 475.018 1458.07   2
  -1   8   5 178.545 1345.21   2
   0   8   5-69.6801 1352.36   2
   1   8   5-257.462 1352.84   2
   2   8   5-448.635 1452.84   2
   3   8   5 248.255 1492.72   2
   4   8   5-346.205 1372.70   2
   5   8   5 801.159 1532.95   2
   6   8   5 356.444 1423.56   2
   7   8   5-372.741 1325.24   2
   8   8   5-108.999 1327.80   2
   9   8   5-181.185 1362.55   2
  10   8   5 192.191 1350.79   2
  11   8   5 340.547 1473.48   2
  12   8   5-112.284 1332.28   2
 -24   0   6 6044.81 1566.86   0
 -23   0   6 5096.01 1407.44   0
 -22   0   6 1194.70 1224.09   0
 -21   0   6 43.8280 1193.08   0
 -20   0   6 836.569 1155.05   0
 -19   0   6 8568.94 1337.35   0
 -18   0   6 13601.0 1454.60   0
 -17   0   6 2501.40 1077.08   0
 -16   0   6 208.551 1017.69   0
 -15   0   6 3906.36 1078.59   0
 -14   0   6 15685.9 1254.19   0
 -13   0   6 13019.7 1139.37   0
 -12   0   6 4027.74 956.982   0
 -11   0   6 820.896 829.404   0
 -10   0   6 5214.98 849.356   0
  -9   0   6 31104.8 1219.95   0
  -8   0   6 42422.9 1289.37   0
  -7   0   6 13802.1 922.046   0
   6   0  -6 848.385 871.529   1
   5   0  -6 34642.8 1304.82   1
   4   0  -6 52948.0 1488.99   1
   3   0  -6 58462.0 1519.91   1
   2   0  -6 7204.33 956.452   1
   1   0  -6 1121.39 869.735   1
   0   0  -6 25159.2 1173.62   1
  -1   0  -6 25795.1 1184.10   1
  -2   0  -6 41243.9 1342.82   1
  -3   0  -6 12496.2 1003.43   1
  -4   0  -6-317.566 780.695   1
  -5   0  -6 11387.7 1006.68   1
  -6   0  -6 34532.9 1358.15   1
  -7   0  -6 17255.0 1199.40   1
  -8   0  -6 10708.9 1139.17   1
  -9   0  -6 4589.58 1046.09   1
 -10   0  -6 12557.2 1249.28   1
 -11   0  -6 27720.7 1557.53   1
 -12   0  -6 13609.5 1361.95   1
 -12   0  -6 14172.8 1453.93   0
 -13   0  -6 655.654 1288.00   0
 -14   0  -6-76.7785 1269.44   0
 -15   0  -6 8511.12 1477.54   0
 -16   0  -6 10440.5 1653.49   0
 -17   0  -6 6995.29 1642.24   0
 -18   0  -6 2816.17 1582.87   0
 -19   0  -6 883.747 1601.87   0
 -23   1   6 954.955 1416.15   0
 -22   1   6-153.542 1374.87   0
 -22  -1   6 891.285 1188.28   0
 -21   1   6 8800.09 1559.86   0
 -21  -1   6 9817.29 1367.46   0
 -20   1   6 5561.15 1479.36   0
 -20  -1   6 6293.68 1227.72   0
 -19   1   6 1050.08 1256.76   0
 -19  -1   6-278.190 1041.00   0
 -18   1   6 286.688 1167.10   0
 -18  -1   6 341.849 1038.44   0
 -17   1   6 6144.27 1291.04   0
 -17  -1   6 7842.32 1159.76   0
 -16   1   6 13561.7 1451.15   0
 -16  -1   6 14961.5 1259.86   0
 -15  -1   6 9908.65 1115.74   0
 -15   1   6 9476.22 1292.63   0
 -14  -1   6 2188.47 923.154   0
 -14   1   6 2340.65 1091.39   0
 -13  -1   6 1855.45 853.986   0
 -13   1   6 3187.92 1078.37   0
 -12   1   6 25964.2 1363.26   0
 -12  -1   6 25096.1 1190.79   0
 -11   1   6 42065.5 1560.14   0
 -11  -1   6 44222.4 1328.84   0
 -10  -1   6 7311.90 800.631   0
 -10   1   6 7962.70 959.064   0
  -9  -1   6 6712.59 758.349   0
  -9   1   6 6973.75 916.635   0
  -8  -1   6 5049.61 685.834   0
  -8   1   6 4690.96 905.029   0
  -7  -1   6 21846.7 909.202   0
  -7   1   6 24123.6 1185.35   0
   7   1  -6 21515.4 1167.70   1
  -6   1   6 41060.1 1350.22   0
   6   1  -6 43016.5 1397.24   1
   5   1  -6 18359.4 1107.88   1
   5  -1  -6 19942.1 1109.18   1
   4   1  -6 2876.45 866.454   1
   4  -1  -6 3656.31 853.759   1
   3   1  -6 1243.38 837.867   1
   3  -1  -6 2002.38 811.906   1
   2   1  -6 16123.7 1059.54   1
   2  -1  -6 14755.8 1008.30   1
   1   1  -6 89316.0 1761.52   1
   1  -1  -6 87155.9 1671.55   1
   0   1  -6 10997.8 1003.15   1
   0  -1  -6 9041.23 897.769   1
  -1  -1  -6 3945.26 835.210   1
  -1   1  -6 4060.04 895.614   1
  -2   1  -6 7079.73 940.484   1
  -2  -1  -6 7280.77 882.849   1
  -3   1  -6 52696.4 1509.60   1
  -3  -1  -6 51619.6 1384.23   1
  -4   1  -6 38241.7 1396.88   1
  -4  -1  -6 39250.9 1316.94   1
  -5   1  -6 8462.37 1006.35   1
  -5  -1  -6 9133.31 915.787   1
  -6   1  -6 3065.83 965.282   1
  -6  -1  -6 3216.54 858.990   1
  -7   1  -6 1515.89 928.461   1
  -7  -1  -6 1301.48 848.792   1
  -8   1  -6 44382.7 1658.02   1
  -8  -1  -6 43128.7 1530.76   1
  -9   1  -6 10848.2 1237.29   1
  -9  -1  -6 11234.9 1142.52   1
  -9   1  -6 12551.4 1243.68   0
 -10  -1  -6 16249.4 1268.25   1
 -10   1  -6 16732.4 1369.08   1
 -10   1  -6 15704.1 1419.73   0
 -11   1  -6 2026.37 1193.74   0
 -11  -1  -6 2258.03 1080.19   1
 -11   1  -6 1494.47 1131.63   1
 -12   1  -6 2727.07 1202.27   1
 -12   1  -6 2225.09 1331.68   0
 -13   1  -6 9146.94 1477.05   0
 -14   1  -6 15266.9 1619.39   0
 -14  -1  -6 14069.6 1618.48   0
 -15  -1  -6 5563.59 1411.72   0
 -15   1  -6 5977.47 1471.21   0
 -16   1  -6-427.473 1368.69   0
 -16  -1  -6-878.493 1432.01   0
 -17  -1  -6 2562.88 1452.02   0
 -17   1  -6 3270.91 1493.16   0
 -18   1  -6 5802.70 1623.76   0
 -18  -1  -6 6279.56 1590.29   0
 -19  -1  -6 5945.27 1692.35   0
 -19   1  -6 6405.52 1730.43   0
 -22   2   6 811.159 1481.01   0
 -21   2   6 700.119 1394.07   0
 -20   2   6 188.073 1313.67   0
 -19  -2   6 10031.4 1212.17   0
 -19   2   6 9713.60 1463.60   0
 -18   2   6 2217.65 1307.16   0
 -18  -2   6 3382.06 1046.97   0
 -17   2   6 6257.77 1308.45   0
 -17  -2   6 4899.30 1030.35   0
 -16  -2   6 57.9258 889.316   0
 -16   2   6 44.6762 1136.51   0
 -15   2   6 1242.16 1135.10   0
 -15  -2   6 1566.04 878.028   0
 -14  -2   6 10547.3 1009.85   0
 -14   2   6 11552.5 1290.60   0
 -13   2   6 5316.06 1211.96   0
 -13  -2   6 4991.05 844.107   0
 -12   2   6 2555.20 1078.17   0
 -12  -2   6 3062.03 740.168   0
 -11   2   6 231.664 993.279   0
 -11  -2   6 571.292 638.511   0
 -10  -2   6 8491.59 716.627   0
 -10   2   6 9052.23 1121.65   0
  -9  -2   6 12488.4 741.103   0
  -9   2   6 13082.0 1168.39   0
   9   2  -6 13924.5 1063.36   1
  -8  -2   6 12392.9 676.802   0
  -8   2   6 11839.2 1124.27   0
   8   2  -6 11609.7 1028.02   1
   7   2  -6 332.852 769.703   1
  -7   2   6 360.710 828.627   0
   7   2  -6 213.349 428.410   0
   6   2  -6 1465.12 820.509   1
  -6   2   6 1670.86 902.153   0
   6   2  -6 1596.69 440.376   0
   5   2  -6 9233.76 571.598   0
   5   2  -6 10243.0 944.839   1
   4   2  -6 25246.7 729.069   0
   4   2  -6 26359.0 1178.32   1
   4  -2  -6 27747.5 1144.98   1
   3   2  -6 22667.4 718.479   0
   3   2  -6 23334.7 1135.28   1
   3  -2  -6 22800.7 1083.10   1
   2   2  -6 4337.03 865.267   1
   2  -2  -6 4566.19 799.223   1
   1   2  -6 868.499 784.641   1
   1  -2  -6 630.505 704.530   1
   0   2  -6 9358.53 940.138   1
   0  -2  -6 9482.95 824.736   1
  -1   2  -6 16816.8 1040.53   1
  -1  -2  -6 16659.6 934.614   1
  -2   2  -6 14600.3 1054.08   1
  -2  -2  -6 15021.2 934.719   1
  -3   2  -6 7397.61 962.456   1
  -3  -2  -6 7098.78 770.795   1
  -4   2  -6 265.394 838.788   1
  -4  -2  -6 639.286 721.330   1
  -5   2  -6 9489.67 1052.52   1
  -5  -2  -6 11145.6 899.946   1
  -6   2  -6 13516.9 1160.29   1
  -6  -2  -6 14693.8 974.979   1
  -6   2  -6 15024.5 1114.76   0
  -7   2  -6 10320.7 1151.02   1
  -7   2  -6 10925.3 1145.46   0
  -7  -2  -6 9779.43 958.090   1
  -8   2  -6 259.967 983.456   1
  -8  -2  -6 283.690 799.629   1
  -8   2  -6 392.726 1043.41   0
  -9   2  -6-15.1731 1045.49   0
  -9   2  -6-380.409 1055.23   1
  -9  -2  -6-186.197 875.933   1
 -10   2  -6 5393.89 1182.22   0
 -10  -2  -6 4762.41 1013.11   1
 -10   2  -6 5348.83 1214.63   1
 -11  -2  -6 10812.1 1141.97   1
 -11   2  -6 9495.33 1314.13   1
 -11   2  -6 10245.9 1345.64   0
 -12   2  -6 8387.22 1383.36   0
 -13   2  -6 646.667 1324.24   0
 -14   2  -6 215.332 1378.78   0
 -15   2  -6 3717.70 1427.84   0
 -15  -2  -6 4539.62 1414.38   0
 -16   2  -6 6632.06 1504.58   0
 -16  -2  -6 7749.57 1524.31   0
 -17  -2  -6 4141.67 1502.37   0
 -17   2  -6 3378.06 1568.76   0
 -18  -2  -6 931.590 1486.15   0
 -18   2  -6 963.902 1503.84   0
 -19   2  -6 289.223 1430.38   0
 -19  -2  -6-1482.03 1576.51   0
 -21   3   6 2250.89 1444.64   0
 -20   3   6 419.909 1371.08   0
 -19   3   6 693.426 1399.56   0
 -18   3   6 307.637 1249.14   0
 -17   3   6 613.296 1259.55   0
 -16   3   6 3001.57 1329.63   0
 -15   3   6 3099.10 1273.49   0
 -15   3   6 1911.11 903.855   2
 -14   3   6 508.776 1137.56   0
 -13   3   6 578.709 1108.46   0
 -13  -3   6 443.814 620.661   0
 -12  -3   6 1734.36 604.167   0
 -12   3   6 1737.82 1093.95   0
  12   3  -6 1686.95 919.546   1
 -11   3   6 5985.36 1156.20   0
  11   3  -6 5627.64 963.119   1
 -11  -3   6 5677.83 609.153   0
  10   3  -6 4307.56 880.326   1
 -10  -3   6 3905.24 542.629   0
 -10   3   6 4616.66 1076.99   0
   9   3  -6 938.079 792.319   1
   9   3  -6 835.755 413.535   0
  -9   3   6 402.779 1015.97   0
   8   3  -6 610.667 802.374   1
   8   3  -6 555.719 344.334   0
  -8   3   6 231.252 983.058   0
  -7   3   6 8413.87 1128.43   0
   7   3  -6 7584.58 907.842   1
   7   3  -6 7194.76 390.283   0
  -6   3   6 20869.7 1222.94   0
   6   3  -6 20178.7 1079.31   1
   6   3  -6 17775.0 444.494   0
   5   3  -6 1784.31 771.292   1
   5   3  -6 1558.74 247.650   0
   4   3  -6 10.9380 700.064   1
   4  -3  -6 255.609 692.552   1
   4   3  -6 119.634 234.145   0
   3   3  -6 511.655 740.663   1
   3   3  -6 62.3868 266.620   0
   3  -3  -6 396.159 684.843   1
   2  -3  -6 3949.24 733.643   1
   2   3  -6 3153.00 825.599   1
   1   3  -6 6691.95 882.101   1
   1  -3  -6 6486.98 742.182   1
   0  -3  -6 3020.82 682.853   1
   0   3  -6 3332.34 807.899   1
  -1  -3  -6 1029.49 625.216   1
  -1   3  -6 1087.19 567.477   0
  -1   3  -6 926.056 827.044   1
  -2   3  -6 2119.29 644.971   0
  -2   3  -6 1477.50 834.244   1
  -2  -3  -6 2185.01 666.472   1
  -3   3  -6 8168.53 976.184   1
  -3  -3  -6 8398.91 767.698   1
  -3   3  -6 8665.71 818.256   0
  -4   3  -6 2109.24 790.792   0
  -4   3  -6 1837.51 893.683   1
  -4  -3  -6 2229.63 686.546   1
  -5   3  -6 5399.76 928.951   0
  -5  -3  -6 5248.67 751.422   1
  -5   3  -6 5613.67 1014.92   1
  -6   3  -6 1440.69 980.863   1
  -6  -3  -6 1051.56 703.395   1
  -6   3  -6 1562.41 903.331   0
  -7   3  -6 307.974 962.573   0
  -7   3  -6-11.3911 1002.16   1
  -7  -3  -6-121.122 742.888   1
  -8   3  -6 11941.2 1279.47   1
  -8  -3  -6 11591.7 989.624   1
  -8   3  -6 11368.5 1231.10   0
  -9   3  -6 3304.57 1159.87   0
  -9  -3  -6 3682.15 901.944   1
  -9   3  -6 3693.08 1161.44   1
 -10   3  -6 5571.04 1206.77   0
 -10  -3  -6 5372.70 935.302   1
 -10   3  -6 4822.44 1236.07   1
 -11   3  -6 555.076 1139.30   1
 -11   3  -6 644.388 1255.87   0
 -12   3  -6-162.770 1177.17   0
 -13   3  -6 4498.04 1388.60   0
 -14   3  -6 269.816 1331.53   0
 -15   3  -6 1054.32 1310.86   0
 -16   3  -6 293.223 1362.99   0
 -16  -3  -6-16.0849 1353.16   0
 -17  -3  -6 2057.46 1500.94   0
 -17   3  -6 2574.38 1391.58   0
 -18   3  -6 1326.94 1554.13   0
 -18  -3  -6 1975.08 1452.47   0
 -19  -3  -6 670.811 1598.93   0
 -20   4   6 338.590 1332.29   0
 -19   4   6 169.622 1415.47   0
 -18   4   6 467.205 1246.12   0
 -17   4   6 352.415 1264.79   0
 -16   4   6 577.278 1287.80   0
  16   4  -6-53.6918 917.289   1
 -15   4   6 133.712 1271.87   0
  15   4  -6 321.465 874.219   1
 -14   4   6 457.082 1137.04   0
 -14   4   6 203.198 963.471   2
  14   4  -6 22.1776 863.213   1
 -13   4   6-130.222 1149.93   0
 -13   4   6-228.986 982.438   2
  13   4  -6 413.873 842.044   1
 -12   4   6 283.768 1086.58   0
 -12   4   6 212.394 1004.56   2
  12   4  -6-116.481 814.103   1
  11   4  -6-122.495 811.211   1
 -11   4   6-152.249 1029.87   2
 -11   4   6-350.778 1076.50   0
  10   4  -6 374.807 797.157   1
 -10   4   6-5.17702 1022.50   0
  -9   4   6 487.532 1046.36   0
   9   4  -6 692.315 779.406   1
   8   4  -6 5.89998 764.301   1
  -8   4   6-302.243 998.677   0
   7   4  -6 2332.43 796.269   1
  -7   4   6 2222.53 1040.39   0
   6   4  -6 401.529 739.723   1
   5   4  -6-68.8568 709.289   1
   4   4  -6-60.5828 718.519   1
   4  -4  -6-46.0997 688.508   1
   3  -4  -6 66.7273 666.651   1
   3   4  -6 688.234 735.989   1
   2   4  -6 6.62945 110.338   0
   2  -4  -6 40.7140 627.887   1
   2   4  -6 61.1055 115.752   0
   2   4  -6-284.325 716.137   1
   1  -4  -6 17.4288 591.407   1
   1   4  -6 53.5670 268.606   0
   1   4  -6-144.099 752.912   1
   0  -4  -6-30.8584 589.361   1
   0   4  -6 113.863 394.467   0
   0   4  -6 68.5090 757.177   1
  -1  -4  -6-189.535 572.425   1
  -1   4  -6 213.558 497.168   0
  -1   4  -6-56.1584 776.847   1
  -2   4  -6 156.945 576.529   0
  -2   4  -6-106.256 802.653   1
  -2  -4  -6 145.295 569.627   1
  -3   4  -6 110.383 642.688   0
  -3   4  -6 261.417 883.487   1
  -3  -4  -6 291.800 593.719   1
  -4   4  -6 95.6752 884.535   1
  -4   4  -6-210.107 714.411   0
  -4  -4  -6 55.9261 593.330   1
  -5   4  -6 322.279 974.268   1
  -5  -4  -6 306.245 627.239   1
  -5   4  -6-60.0019 784.012   0
  -6   4  -6 178.401 984.676   1
  -6  -4  -6 99.6897 650.910   1
  -6   4  -6-485.403 863.339   0
  -7   4  -6 1.59725 1002.79   1
  -7  -4  -6-122.968 672.289   1
  -7   4  -6 264.601 924.351   0
  -8  -4  -6 1261.08 729.353   1
  -8   4  -6 1918.11 1086.52   1
  -8   4  -6 1485.96 986.811   0
  -9   4  -6 1212.42 1149.78   1
  -9   4  -6 2628.85 1060.46   0
  10   4   6 430.713 1088.59   2
 -10   4  -6 375.910 1140.05   1
 -10   4  -6-574.610 1072.75   0
  11   4   6 122.043 1055.90   2
 -11   4  -6 204.064 1161.91   0
 -12   4  -6-156.349 1190.52   0
  12   4   6-268.795 1048.74   2
  13   4   6 65.6925 1059.09   2
 -13   4  -6 390.233 1274.55   0
 -14   4  -6 201.171 1352.76   0
 -15   4  -6-465.216 1366.27   0
 -16  -4  -6-82.9158 1323.93   0
 -16   4  -6 665.922 1369.71   0
 -17  -4  -6 911.258 1419.65   0
 -17   4  -6 961.879 1356.13   0
 -18  -4  -6 382.307 1523.18   0
 -18   4  -6 813.061 1350.57   0
 -18   5   6 383.563 1390.67   0
 -17   5   6 1480.62 1330.42   0
 -16   5   6-86.0243 1207.97   0
 -15   5   6 315.794 1189.40   0
 -14   5   6 737.626 1243.94   0
 -14   5   6 110.009 1108.29   2
  13   5  -6 399.604 820.528   1
 -13   5   6 1135.44 1150.70   2
 -13   5   6 421.655 1205.95   0
  12   5  -6 391.720 781.938   1
 -12   5   6-204.170 1168.15   2
 -12   5   6 35.5245 1154.09   0
  11   5  -6 1053.01 795.114   1
 -11   5   6 467.089 1164.16   2
 -11   5   6 896.486 1071.75   0
 -10   5   6 669.820 1130.00   2
  10   5  -6 957.168 771.702   1
 -10   5   6 290.614 1087.72   0
   9   5  -6 474.644 750.893   1
  -9   5   6 705.807 1213.57   2
  -9   5   6-111.253 1125.66   0
   8   5  -6 1980.55 765.350   1
  -8   5   6 2487.70 1112.77   0
  -8   5   6 2020.98 1167.98   2
   7   5  -6 5071.26 830.005   1
  -7   5   6 2446.16 1189.36   2
  -6   5   6 2047.75 1197.11   2
   6   5  -6 1031.75 760.750   1
  -5   5   6 10955.9 1444.12   2
   5   5  -6 13152.0 974.990   1
  -4   5   6 5798.07 1398.73   2
   4  -5  -6 6104.98 804.339   1
   4   5  -6 5557.40 830.829   1
   3  -5  -6 326.698 636.515   1
   3   5  -6-469.574 761.639   1
   2  -5  -6 1635.70 639.384   1
   2   5  -6 702.896 783.429   1
   1  -5  -6 972.807 577.079   1
   1   5  -6 619.111 776.267   1
   0  -5  -6 3038.97 617.520   1
   0   5  -6 3554.16 864.957   1
  -1   5  -6 138.167 379.950   0
  -1   5  -6 187.823 822.388   1
  -1  -5  -6 304.962 551.544   1
  -2   5  -6 1360.33 893.707   1
  -2   5  -6 1322.00 506.386   0
  -2  -5  -6 1152.81 546.313   1
   3   5   6 400.407 1240.77   2
  -3   5  -6 185.698 909.782   1
  -3  -5  -6 20.6928 527.873   1
  -3   5  -6 60.4643 555.158   0
  -4   5  -6 2104.87 668.232   0
  -4   5  -6 2003.59 998.244   1
   4   5   6 2513.34 1250.31   2
  -5   5  -6-137.446 698.251   0
   5   5   6 297.360 1238.14   2
  -5   5  -6 2.82632 969.091   1
  -6   5  -6-349.174 787.461   0
   6   5   6 100.846 1261.67   2
  -6   5  -6 701.910 1027.34   1
  -7   5  -6-540.886 859.320   0
  -7   5  -6 194.659 1038.29   1
   7   5   6-392.293 1250.30   2
   8   5   6 1012.87 1179.14   2
  -8   5  -6 1006.77 1089.36   1
  -8   5  -6 729.331 961.222   0
   9   5   6 251.090 1197.68   2
  -9   5  -6 856.601 994.510   0
  10   5   6 1134.59 1194.24   2
 -10   5  -6 2155.57 1071.04   0
 -11   5  -6 640.588 1092.52   0
  11   5   6-397.270 1147.23   2
 -12   5  -6 1309.61 1142.96   0
  12   5   6 995.055 1189.20   2
 -13   5  -6-248.181 1234.75   0
 -14   5  -6 814.488 1205.36   0
 -15   5  -6 574.237 1323.86   0
 -16   5  -6 453.126 1369.52   0
 -17   5  -6-553.221 1400.82   0
 -17  -5  -6 1479.44 1420.07   0
 -16   6   6 161.568 1273.45   0
 -15   6   6 2164.70 1291.53   0
 -14   6   6 1860.12 1233.87   2
 -14   6   6 2021.87 1248.06   0
 -13   6   6 2432.03 1240.96   2
 -13   6   6 4694.29 1365.39   0
 -12   6   6 508.769 1189.01   2
 -12   6   6 1913.22 1178.72   0
 -11   6   6 518.573 1217.23   2
 -11   6   6 91.9376 1190.16   0
 -10   6   6 2135.13 1373.10   2
 -10   6   6 2061.56 1242.13   0
  -9   6   6 5648.99 1412.74   2
  -9   6   6 5304.37 1202.72   0
  -8   6   6 4073.71 1333.80   2
  -7   6   6 2796.75 1279.01   2
  -6   6   6-571.479 1247.72   2
   6   6  -6-161.855 682.094   1
  -5   6   6 807.443 1340.12   2
   5  -6  -6 1160.30 711.696   1
   5   6  -6 867.622 735.066   1
  -4   6   6 11260.4 1580.75   2
   4   6  -6 12005.4 945.086   1
  -3   6   6 4290.64 1400.44   2
   3   6  -6 3195.17 801.407   1
  -2   6   6 2869.19 1256.70   2
   2   6  -6 3270.36 829.507   1
  -1   6   6-231.721 1267.30   2
   1   6  -6 572.139 798.650   1
   0   6   6 5008.31 1379.53   2
   0   6  -6 4269.15 879.418   1
   1   6   6 5817.35 1347.19   2
  -1   6  -6 5514.13 939.367   1
   2   6   6 5322.31 1369.92   2
  -2   6  -6 5141.95 986.141   1
   3   6   6 1481.94 1395.05   2
  -3   6  -6 1492.40 935.556   1
   4   6   6-558.430 1234.84   2
  -4   6  -6 211.112 947.914   1
  -5   6  -6 5903.35 1094.37   1
   5   6   6 7355.86 1485.08   2
   6   6   6 7472.38 1566.74   2
  -6   6  -6 5452.06 1153.33   1
   7   6   6 3489.90 1423.46   2
   8   6   6 586.347 1356.99   2
   9   6   6 1142.16 1296.93   2
  10   6   6 991.491 1282.91   2
  11   6   6 3277.66 1334.78   2
 -11   6  -6 2244.99 1104.32   0
  12   6   6 2362.82 1357.28   2
 -12   6  -6 2343.44 1229.77   0
 -13   6  -6-92.1405 1165.82   0
 -14   6  -6-280.393 1263.55   0
 -15   6  -6 1645.96 1305.34   0
 -16   6  -6 803.091 1361.62   0
 -14   7   6 1236.96 1263.31   2
 -14   7   6 1309.51 1252.56   0
 -13   7   6 749.686 1256.25   2
 -13   7   6 2066.02 1323.02   0
 -12   7   6 4090.09 1457.10   2
 -12   7   6 4653.27 1305.91   0
 -11   7   6 6434.58 1454.29   2
 -11   7   6 7120.20 1401.32   0
 -10   7   6 2250.05 1421.76   2
  -9   7   6 278.437 1360.80   2
  -8   7   6 2990.87 1396.19   2
  -7   7   6 7451.55 1549.12   2
  -6   7   6 5020.44 1588.00   2
  -5   7   6 7304.36 1649.65   2
  -4   7   6 271.356 1393.24   2
  -3   7   6-44.9216 1424.07   2
  -2   7   6 6202.31 1585.77   2
  -1   7   6 8764.52 1606.42   2
   0   7   6 4186.33 1472.52   2
   1   7   6 954.390 1398.71   2
   2   7   6 2470.63 1476.50   2
  -2   7  -6 2952.60 952.840   1
   3   7   6 3002.99 1430.70   2
  -3   7  -6 4369.37 1025.99   1
   4   7   6 13051.1 1726.99   2
   5   7   6 2785.40 1385.06   2
   6   7   6 470.148 1459.90   2
   7   7   6 1367.06 1493.46   2
   8   7   6 3555.53 1546.33   2
   9   7   6 6557.93 1532.07   2
  10   7   6 1884.45 1315.73   2
  11   7   6 687.294 1401.53   2
  12   7   6 1507.76 1348.65   2
 -13   8   6 3401.53 1442.01   2
 -12   8   6 1983.79 1498.68   2
 -11   8   6 108.354 1364.84   2
 -10   8   6-156.608 1390.90   2
  -9   8   6 6299.41 1646.97   2
  -8   8   6 6685.69 1618.87   2
  -7   8   6 2626.47 1520.74   2
  -6   8   6 498.468 1431.31   2
  -5   8   6 3367.60 1586.02   2
  -4   8   6 9251.79 1642.62   2
  -3   8   6 3917.96 1637.76   2
  -2   8   6 2042.46 1511.30   2
  -1   8   6 981.413 1378.06   2
   0   8   6 3477.64 1476.97   2
   1   8   6 5612.91 1587.09   2
   2   8   6 4722.77 1600.38   2
   3   8   6 4422.86 1606.26   2
   4   8   6 410.667 1441.83   2
   5   8   6 2419.74 1548.38   2
   6   8   6 3140.93 1599.11   2
   7   8   6 3161.76 1522.48   2
   8   8   6 3211.83 1465.07   2
   9   8   6 2615.60 1468.48   2
  10   8   6 515.694 1454.33   2
 -24   0   7-366.660 1243.95   0
 -23   0   7-852.318 1268.03   0
 -22   0   7-44.3360 1184.31   0
 -21   0   7-133.368 1196.64   0
 -20   0   7-572.851 1228.77   0
 -19   0   7-220.535 1101.44   0
 -18   0   7 505.068 1133.79   0
 -17   0   7 967.232 1101.34   0
 -16   0   7-355.746 1040.59   0
 -15   0   7 27.1498 991.498   0
 -14   0   7-155.729 967.059   0
 -13   0   7-128.882 876.834   0
 -12   0   7-239.258 900.123   0
 -11   0   7-520.475 834.903   0
 -10   0   7 369.661 797.534   0
  -9   0   7-176.311 785.323   0
   8   0  -7-292.259 913.812   1
  -8   0   7-436.716 766.891   0
   7   0  -7-433.158 887.854   1
   6   0  -7-58.0026 853.034   1
   5   0  -7 54.1279 851.898   1
   4   0  -7 375.259 866.620   1
   3   0  -7 175.570 840.928   1
   2   0  -7-76.9037 805.376   1
   1   0  -7 69.2209 816.923   1
   0   0  -7 586.391 828.698   1
  -1   0  -7 178.729 826.432   1
  -2   0  -7-129.202 837.732   1
  -3   0  -7-97.3188 856.723   1
  -4   0  -7-247.027 850.453   1
  -5   0  -7-9.76134 853.408   1
  -6   0  -7-384.753 908.115   1
  -7   0  -7-226.680 947.695   1
  -8   0  -7-220.330 1026.14   1
  -9   0  -7 130.400 1033.17   1
 -10   0  -7 467.884 1068.19   1
 -11   0  -7-484.258 1111.31   1
 -12   0  -7 66.7404 1259.01   0
 -12   0  -7-337.838 1146.37   1
 -13   0  -7-175.008 1276.46   0
 -14   0  -7 465.912 1311.40   0
 -15   0  -7 826.186 1429.24   0
 -16   0  -7-249.277 1418.29   0
 -17   0  -7-685.908 1445.76   0
 -18   0  -7 277.622 1453.03   0
 -23   1   7 946.689 1302.68   0
 -22   1   7 1273.49 1295.48   0
 -21   1   7 191.588 1328.64   0
 -21  -1   7 1365.60 1172.13   0
 -20   1   7-248.107 1310.36   0
 -20  -1   7-383.224 1094.59   0
 -19   1   7 928.113 1192.95   0
 -19  -1   7 92.8277 1087.05   0
 -18   1   7 990.758 1221.81   0
 -18  -1   7 1088.11 1021.29   0
 -17   1   7 970.357 1183.07   0
 -17  -1   7 1492.27 1005.75   0
 -16   1   7 1135.89 1140.93   0
 -16  -1   7 482.661 923.515   0
 -15   1   7 930.958 1107.89   0
 -15  -1   7 819.833 908.212   0
 -14   1   7-348.635 978.456   0
 -14  -1   7 443.566 847.272   0
 -13  -1   7 3848.31 885.536   0
 -13   1   7 3731.38 1044.09   0
 -12  -1   7 3772.86 848.800   0
 -12   1   7 2748.98 991.181   0
 -11  -1   7 696.767 752.665   0
 -11   1   7 180.519 922.358   0
 -10  -1   7 2496.68 760.505   0
 -10   1   7 2383.93 925.138   0
   9   1  -7 1154.82 919.977   1
  -9  -1   7 1754.54 719.587   0
  -9   1   7 1063.31 859.786   0
   8   1  -7 1330.96 909.937   1
  -8   1   7 1786.67 897.810   0
   7   1  -7 5615.58 986.593   1
   7  -1  -7 6763.61 1017.93   1
   6   1  -7 3351.45 913.639   1
   6  -1  -7 3455.47 920.055   1
   5   1  -7 2969.29 903.400   1
   5  -1  -7 3651.84 906.857   1
   4   1  -7 1036.93 873.398   1
   4  -1  -7 949.459 850.697   1
   3   1  -7 2997.07 888.984   1
   3  -1  -7 2230.24 835.893   1
   2   1  -7 10711.4 1024.49   1
   2  -1  -7 11829.6 974.407   1
   1   1  -7 1540.83 874.254   1
   1  -1  -7 1691.24 807.068   1
   0   1  -7 716.935 841.570   1
   0  -1  -7 1458.47 812.419   1
  -1  -1  -7 69.4887 758.676   1
  -1   1  -7 413.071 831.707   1
  -2  -1  -7 6571.20 915.669   1
  -2   1  -7 5814.64 946.204   1
  -3   1  -7 7444.77 1006.85   1
  -3  -1  -7 7479.92 920.541   1
  -4   1  -7 935.322 921.206   1
  -4  -1  -7 453.253 803.323   1
  -5   1  -7 315.319 903.198   1
  -5  -1  -7 15.7206 815.972   1
  -6   1  -7 1069.90 980.049   1
  -6  -1  -7 830.571 894.273   1
  -7   1  -7 229.166 974.199   1
  -7  -1  -7 817.454 905.006   1
  -8   1  -7 2649.48 1100.50   1
  -8  -1  -7 3911.01 1027.94   1
  -9   1  -7 216.243 1071.37   1
  -9  -1  -7 529.754 1031.02   1
 -10   1  -7 1416.51 1196.40   0
 -10   1  -7 1065.40 1105.30   1
 -10  -1  -7 1603.58 1046.24   1
 -11  -1  -7-85.2208 1050.36   1
 -11   1  -7 107.148 1120.42   1
 -11   1  -7 182.208 1232.04   0
 -12   1  -7 1841.25 1310.17   0
 -12  -1  -7 1080.16 1096.62   1
 -12   1  -7 579.311 1164.95   1
 -13   1  -7 1951.43 1287.20   0
 -14   1  -7 1061.06 1280.33   0
 -14  -1  -7 714.489 1279.18   0
 -15  -1  -7-600.122 1432.15   0
 -15   1  -7-300.576 1343.46   0
 -16   1  -7 1000.05 1402.39   0
 -16  -1  -7 156.194 1357.31   0
 -17   1  -7 1873.97 1490.42   0
 -17  -1  -7 2487.95 1590.75   0
 -18  -1  -7 1080.11 1520.36   0
 -18   1  -7 1815.47 1532.09   0
 -22   2   7-230.808 1313.82   0
 -21   2   7 231.009 1268.08   0
 -20   2   7 1472.75 1381.47   0
 -19   2   7 2578.38 1301.26   0
 -18   2   7 2324.08 1288.91   0
 -17   2   7 152.718 1165.87   0
 -17  -2   7 497.699 891.871   0
 -16   2   7 1750.68 1148.16   0
 -16  -2   7 1004.46 873.120   0
 -15   2   7 2218.60 1201.92   0
 -15  -2   7 2797.25 876.727   0
 -14   2   7 6978.00 1250.13   0
 -14  -2   7 8364.44 913.884   0
 -13  -2   7 3103.66 776.701   0
 -13   2   7 3937.62 1163.50   0
 -12   2   7 896.709 1053.03   0
 -12  -2   7 678.458 690.185   0
  11   2  -7 1584.94 984.497   1
 -11  -2   7 880.427 642.767   0
 -11   2   7 855.570 1042.58   0
  10   2  -7 2141.41 953.878   1
 -10  -2   7 3131.51 675.520   0
 -10   2   7 2711.70 1056.75   0
  -9   2   7 15106.6 1266.25   0
   9   2  -7 13606.6 1145.01   1
  -8   2   7 7788.67 1122.68   0
   8   2  -7 7368.47 1016.80   1
   7   2  -7 169.877 866.210   1
   6  -2  -7-248.383 858.454   1
   6   2  -7 27.8801 856.584   1
   5   2  -7 14586.4 1095.87   1
   5  -2  -7 15517.6 1107.86   1
   4   2  -7 14422.9 1087.34   1
   4  -2  -7 15075.4 1041.80   1
   3   2  -7 4740.46 903.319   1
   3  -2  -7 4347.71 868.356   1
   2   2  -7 3502.58 906.857   1
   2  -2  -7 3838.04 813.272   1
   1   2  -7 7195.19 959.968   1
   1  -2  -7 6407.96 883.439   1
   0   2  -7 8437.78 1005.73   1
   0  -2  -7 9438.47 879.060   1
  -1   2  -7 13422.0 1057.04   1
  -1  -2  -7 13888.4 983.424   1
  -2   2  -7 8836.93 1043.71   1
  -2  -2  -7 9716.23 939.393   1
  -3   2  -7 4620.91 983.899   1
  -3  -2  -7 4655.08 810.915   1
  -4   2  -7 2829.70 944.161   1
  -4  -2  -7 2053.74 837.720   1
  -5  -2  -7 7951.47 929.867   1
  -5   2  -7 7323.94 1099.44   1
  -6   2  -7 9663.87 1177.97   1
  -6  -2  -7 10700.0 996.473   1
  -7   2  -7 22187.1 1421.85   1
  -7  -2  -7 23731.3 1276.20   1
  -7   2  -7 22975.9 1391.94   0
  -8   2  -7 1209.19 1111.84   1
  -8  -2  -7 1161.82 936.153   1
  -8   2  -7 854.587 1090.96   0
  -9   2  -7 1788.03 1124.02   1
  -9  -2  -7 1744.95 969.707   1
  -9   2  -7 1271.20 1161.83   0
 -10  -2  -7 8666.03 1156.66   1
 -10   2  -7 8253.62 1340.18   0
 -10   2  -7 8682.06 1320.00   1
 -11   2  -7 9492.04 1399.37   0
 -11  -2  -7 7840.28 1186.70   1
 -11   2  -7 6586.80 1299.14   1
 -12  -2  -7 670.654 982.182   1
 -12   2  -7 2116.68 1254.79   1
 -12   2  -7 1184.30 1284.44   0
 -13   2  -7 73.9011 1318.09   0
 -14   2  -7 2149.89 1419.71   0
 -15  -2  -7 4173.81 1478.09   0
 -15   2  -7 4709.18 1565.47   0
 -16   2  -7 4932.08 1544.67   0
 -16  -2  -7 6214.66 1510.23   0
 -17   2  -7 496.207 1414.22   0
 -17  -2  -7 1717.35 1535.18   0
 -18  -2  -7-713.887 1460.82   0
 -18   2  -7-656.082 1489.60   0
 -21   3   7 7306.89 1556.78   0
 -20   3   7 807.096 1386.22   0
 -19   3   7 1377.02 1281.25   0
 -18   3   7 4281.32 1387.29   0
 -17   3   7 11239.3 1530.94   0
 -16   3   7 6236.55 1382.10   0
 -15   3   7 3131.79 1290.11   0
 -14   3   7-204.968 1112.36   0
  14   3  -7-280.624 1000.61   1
 -13   3   7 7568.47 1328.03   0
  13   3  -7 7148.83 1110.02   1
 -12   3   7 16965.6 1417.12   0
  12   3  -7 14530.6 1245.70   1
 -11   3   7 16880.0 1386.82   0
  11   3  -7 15516.5 1189.83   1
 -10   3   7 9317.37 1286.45   0
  10   3  -7 8505.19 1072.50   1
   9   3  -7 3341.93 974.540   1
  -9   3   7 2948.07 1049.32   0
  -8   3   7 23648.3 1443.42   0
   8   3  -7 22763.0 1261.98   1
   7   3  -7 16947.0 1168.89   1
   6   3  -7 27847.9 1262.73   1
   6   3  -7 24458.9 622.687   0
   6  -3  -7 26526.9 1289.31   1
   5  -3  -7 1307.20 852.759   1
   5   3  -7 1152.85 348.943   0
   5   3  -7 1529.18 820.826   1
   4   3  -7 533.626 825.105   1
   4   3  -7 640.481 366.627   0
   4  -3  -7 426.574 734.932   1
   3   3  -7 10558.0 544.953   0
   3   3  -7 11474.1 1023.88   1
   3  -3  -7 11182.5 950.696   1
   2   3  -7 26332.2 1278.91   1
   2  -3  -7 28328.8 1177.25   1
   1   3  -7 21237.0 1191.05   1
   1  -3  -7 20569.0 1050.59   1
   0  -3  -7 2871.32 759.785   1
   0   3  -7 2729.52 891.761   1
  -1  -3  -7 2785.09 756.724   1
  -1   3  -7 2417.55 903.609   1
  -2   3  -7 12997.5 1114.37   1
  -2  -3  -7 13473.9 942.184   1
  -3   3  -7 18731.3 1223.90   1
  -3  -3  -7 21866.5 1065.01   1
  -3   3  -7 22520.5 1090.91   0
  -4   3  -7 12734.9 1191.53   1
  -4  -3  -7 12837.3 959.373   1
  -4   3  -7 14503.4 1045.91   0
  -5   3  -7 1284.10 888.666   0
  -5   3  -7 709.077 985.624   1
  -5  -3  -7 1029.31 764.952   1
  -6   3  -7 4482.30 1045.85   0
  -6   3  -7 3838.05 1099.16   1
  -6  -3  -7 3658.11 866.778   1
  -7   3  -7 13653.8 1337.34   1
  -7  -3  -7 13309.9 1060.72   1
  -7   3  -7 14921.3 1295.94   0
  -8   3  -7 10574.1 1302.79   1
  -8  -3  -7 9298.36 1042.03   1
  -8   3  -7 9553.17 1242.68   0
  -9   3  -7 9740.12 1329.08   1
  -9  -3  -7 10230.7 1080.20   1
  -9   3  -7 9277.22 1286.85   0
 -10   3  -7 1577.75 1253.64   0
 -10  -3  -7 1718.10 964.971   1
 -10   3  -7 2087.28 1176.57   1
 -11   3  -7 504.127 1171.19   0
 -11  -3  -7 569.310 934.753   1
 -11   3  -7 977.849 1190.81   1
 -12   3  -7 6610.66 1441.22   0
 -13   3  -7 8886.78 1495.18   0
 -14   3  -7 6731.71 1495.11   0
 -15   3  -7 81.9402 1411.91   0
 -16  -3  -7 442.314 1461.40   0
 -16   3  -7 1327.50 1436.39   0
 -17   3  -7 2268.13 1514.17   0
 -17  -3  -7 4064.87 1536.34   0
 -19   4   7 2187.31 1436.22   0
  19   4  -7 3125.97 1086.25   1
 -18   4   7 6737.42 1484.10   0
  18   4  -7 7338.35 1194.84   1
 -17   4   7 115.139 1231.99   0
  17   4  -7-525.471 971.249   1
 -16   4   7 288.341 1187.52   0
  16   4  -7 1043.94 961.232   1
 -15   4   7 7238.60 1376.26   0
 -15   4   7 5656.53 1219.91   2
  15   4  -7 6400.43 1099.24   1
 -14   4   7 9737.84 1257.31   2
  14   4  -7 9892.12 1139.36   1
 -14   4   7 10006.5 1483.09   0
 -13   4   7 8177.25 1262.07   2
  13   4  -7 7636.32 1102.57   1
 -13   4   7 6678.65 1267.67   0
  12   4  -7 878.691 883.900   1
 -12   4   7 971.309 1196.04   0
  11   4  -7 2749.88 928.553   1
 -11   4   7 1769.01 1205.37   0
  10   4  -7 3252.77 907.342   1
 -10   4   7 4211.51 1203.75   0
  -9   4   7 11953.1 1289.87   0
   9   4  -7 9048.47 1024.96   1
   8   4  -7 8719.94 1020.89   1
   7   4  -7 5041.18 922.713   1
   6   4  -7-42.9585 837.935   1
   6  -4  -7 701.331 831.622   1
   5   4  -7 33275.0 1390.72   1
   5  -4  -7 33351.9 1348.12   1
   4   4  -7 16803.9 1154.85   1
   4  -4  -7 17788.6 1075.18   1
   3   4  -7 12687.9 1080.35   1
   3  -4  -7 11996.2 980.279   1
   2  -4  -7 1116.40 740.132   1
   2   4  -7 984.010 822.282   1
   2   4  -7 1062.82 307.362   0
   1  -4  -7 4281.79 764.135   1
   1   4  -7 4654.05 479.200   0
   1   4  -7 4936.75 932.386   1
   0   4  -7 21892.5 1255.69   1
   0  -4  -7 21178.0 1047.47   1
   0   4  -7 18914.4 770.520   0
  -1   4  -7 24268.3 1312.70   1
  -1  -4  -7 23635.6 1069.23   1
  -1   4  -7 22672.6 899.320   0
  -2   4  -7 11885.6 1112.92   1
  -2  -4  -7 11610.0 901.750   1
  -2   4  -7 11199.7 841.141   0
  -3   4  -7 3524.66 765.586   0
  -3   4  -7 3673.48 999.900   1
  -3  -4  -7 2631.26 728.721   1
  -4  -4  -7 7646.02 841.413   1
  -4   4  -7 6510.90 898.814   0
  -4   4  -7 6382.93 1103.31   1
  -5   4  -7 9184.40 1180.62   1
  -5  -4  -7 8779.59 878.976   1
  -5   4  -7 8973.74 1019.70   0
  -6   4  -7 15493.1 1341.05   1
  -6  -4  -7 15719.3 1011.44   1
  -6   4  -7 15922.7 1214.56   0
  -7   4  -7 10952.9 1326.95   1
  -7  -4  -7 10666.2 957.033   1
  -7   4  -7 12592.7 1218.91   0
  -8  -4  -7 899.472 776.901   1
  -8   4  -7 1852.18 1149.23   1
  -8   4  -7 1227.04 1028.02   0
  -9  -4  -7 1946.41 856.477   1
  -9   4  -7 2214.16 1182.76   1
  -9   4  -7 2829.00 1118.43   0
 -10   4  -7 11438.5 1431.69   1
 -10   4  -7 12744.7 1369.39   0
 -11   4  -7 15526.3 1466.30   0
  12   4   7 3300.98 1169.03   2
 -12   4  -7 3358.76 1268.54   0
 -13   4  -7 710.524 1303.70   0
 -14   4  -7 2564.72 1418.12   0
 -15   4  -7 7626.05 1555.42   0
 -16   4  -7 10584.3 1627.91   0
 -17  -4  -7 3460.06 1656.26   0
 -17   4  -7 3938.63 1482.21   0
 -18   5   7 3444.47 1494.26   0
 -17   5   7 7464.96 1480.62   0
 -16   5   7 5623.74 1370.81   0
 -15   5   7 2506.65 1304.11   0
  14   5  -7 255.091 887.809   1
 -14   5   7 990.793 1210.76   2
 -14   5   7 73.1716 1278.46   0
  13   5  -7 4194.80 972.004   1
 -13   5   7 4713.40 1267.36   2
 -13   5   7 5113.95 1282.58   0
 -12   5   7 11461.7 1424.68   2
 -12   5   7 13118.7 1492.34   0
  12   5  -7 12475.9 1123.02   1
 -11   5   7 14217.7 1510.06   0
  11   5  -7 13308.8 1107.38   1
 -11   5   7 10810.4 1496.77   2
  10   5  -7 5738.18 933.954   1
 -10   5   7 6062.05 1343.21   2
 -10   5   7 5427.83 1297.26   0
   9   5  -7 1242.84 823.553   1
  -9   5   7 474.318 1282.63   2
  -8   5   7 16576.4 1626.17   2
   8   5  -7 16974.5 1138.74   1
   7   5  -7 12868.2 1070.42   1
   6   5  -7 11026.1 1022.92   1
   6  -5  -7 12505.2 1032.06   1
   5  -5  -7 3787.03 829.373   1
   5   5  -7 3359.25 870.771   1
   4  -5  -7 999.188 762.218   1
   4   5  -7 793.464 793.489   1
   3   5  -7 7670.51 949.737   1
   3  -5  -7 6961.23 839.771   1
   2   5  -7 14640.6 1137.29   1
   2  -5  -7 16682.4 967.174   1
   1   5  -7 13865.2 1103.21   1
   1  -5  -7 13902.4 899.259   1
   0  -5  -7 2673.09 687.033   1
   0   5  -7 2430.37 923.329   1
  -1   5  -7 1725.78 920.879   1
  -1  -5  -7 1454.86 667.875   1
  -2  -5  -7 6247.13 727.286   1
  -2   5  -7 6374.87 1045.88   1
  -3   5  -7 11174.4 1170.43   1
  -4   5  -7 12435.1 1235.35   1
  -4   5  -7 14020.1 918.434   0
  -5   5  -7 1564.11 774.616   0
  -5   5  -7 1121.07 1047.95   1
  -6   5  -7 2525.88 854.630   0
  -6   5  -7 1716.38 1055.75   1
   7   5   7 8668.22 1470.36   2
  -7   5  -7 10546.1 1312.88   1
  -7   5  -7 10507.9 1087.43   0
   8   5   7 11897.9 1524.20   2
  -8   5  -7 9432.66 1314.92   1
  -8   5  -7 9774.53 1155.68   0
   9   5   7 5700.43 1420.90   2
  -9   5  -7 4688.35 1081.75   0
  -9   5  -7 6182.13 1316.54   1
  10   5   7 1276.45 1272.59   2
 -10   5  -7 1229.95 1096.94   0
  11   5   7 1024.95 1262.44   2
 -11   5  -7 230.380 1117.33   0
  12   5   7 5619.18 1372.68   2
 -12   5  -7 4732.38 1302.67   0
 -13   5  -7 6671.06 1349.22   0
 -14   5  -7 4346.02 1359.31   0
 -15   5  -7 1766.40 1353.25   0
 -16   5  -7-786.036 1456.58   0
 -15   6   7 696.406 1392.91   0
 -14   6   7 4787.22 1433.40   2
 -14   6   7 5373.56 1395.43   0
 -13   6   7 3897.61 1410.95   2
 -13   6   7 4337.38 1382.24   0
 -12   6   7 137.582 1256.50   2
 -12   6   7 628.020 1243.58   0
 -11   6   7 1157.41 1340.18   2
 -11   6   7 659.446 1266.77   0
 -10   6   7 4227.12 1370.95   2
  -9   6   7 4727.27 1482.01   2
  -8   6   7 2891.77 1424.53   2
  -7   6   7 969.238 1392.31   2
   7  -6  -7 2053.78 829.767   1
   7   6  -7 1489.19 793.151   1
  -6   6   7 2533.25 1414.30   2
   6   6  -7 1540.97 789.446   1
  -5   6   7 4276.61 1453.82   2
   5   6  -7 4623.24 913.255   1
  -4   6   7 5862.00 1567.48   2
   4   6  -7 5555.80 924.357   1
  -3   6   7 4499.53 1395.00   2
   3   6  -7 2788.18 896.934   1
   2   6  -7 628.750 848.862   1
  -2   6   7 1071.30 1305.75   2
   1   6  -7 927.399 900.365   1
  -1   6   7 1242.18 1337.02   2
   0   6  -7 4904.25 996.343   1
   0   6   7 4387.62 1428.37   2
   1   6   7 7535.27 1436.55   2
  -1   6  -7 8809.53 1126.05   1
   2   6   7 8525.62 1510.23   2
  -2   6  -7 6147.25 1080.74   1
   3   6   7 398.449 1404.96   2
  -3   6  -7 576.140 973.034   1
   4   6   7 646.973 1350.67   2
  -4   6  -7 310.064 974.979   1
   5   6   7 6379.40 1468.99   2
  -5   6  -7 3671.42 1139.49   1
  -6   6  -7 5220.64 1180.76   1
   6   6   7 5983.30 1516.77   2
   7   6   7 3612.16 1471.87   2
  -7   6  -7 4355.39 1218.30   1
   8   6   7 945.580 1345.05   2
   9   6   7 1016.68 1309.82   2
  10   6   7 4604.86 1471.59   2
  11   6   7 1620.99 1328.00   2
  12   6   7 2726.31 1437.84   2
 -14   7   7-14.5331 1325.07   2
 -13   7   7 2009.73 1443.61   2
 -13   7   7 1901.50 1290.87   0
 -12   7   7 873.296 1354.96   2
 -11   7   7 378.174 1427.51   2
 -10   7   7 259.182 1356.42   2
  -9   7   7-388.321 1357.08   2
  -8   7   7 3017.63 1474.70   2
  -7   7   7 2770.38 1432.61   2
  -6   7   7 1715.06 1522.88   2
  -5   7   7 6825.99 1666.71   2
  -4   7   7 476.203 1465.91   2
  -3   7   7 2978.38 1455.11   2
  -2   7   7 3203.81 1566.52   2
  -1   7   7 1861.53 1457.06   2
   0   7   7 792.059 1486.75   2
   1   7   7 412.005 1472.06   2
  -1   7  -7 924.564 946.206   1
   2   7   7 313.926 1417.73   2
  -2   7  -7 685.081 1009.09   1
   3   7   7 1557.84 1484.56   2
  -3   7  -7 1864.99 1010.68   1
   4   7   7 2556.66 1572.96   2
  -4   7  -7 814.934 1028.36   1
   5   7   7 1213.80 1505.04   2
  -5   7  -7-371.658 1054.80   1
   6   7   7-316.094 1387.31   2
   7   7   7 482.585 1432.40   2
   8   7   7 3134.52 1491.85   2
   9   7   7 120.877 1383.48   2
  10   7   7 124.036 1450.67   2
  11   7   7 311.963 1375.79   2
 -12   8   7 334.593 1573.13   2
 -11   8   7-554.891 1432.27   2
 -10   8   7-575.088 1552.11   2
  -9   8   7 1169.51 1597.38   2
  -8   8   7 1165.30 1567.16   2
  -7   8   7 1188.53 1489.93   2
  -6   8   7 358.672 1485.66   2
  -5   8   7 126.366 1621.24   2
  -4   8   7-540.295 1469.80   2
  -3   8   7 89.6951 1504.19   2
  -2   8   7-765.417 1564.64   2
  -1   8   7 181.858 1541.96   2
   0   8   7-806.872 1557.12   2
   1   8   7 336.917 1610.53   2
   2   8   7-505.121 1488.74   2
   3   8   7 284.383 1476.28   2
   4   8   7 379.261 1573.32   2
   5   8   7 452.415 1504.62   2
   6   8   7 1173.08 1540.12   2
 -23   0   8 873.834 1227.52   0
 -22   0   8 477.764 1238.55   0
 -21   0   8 1871.15 1269.96   0
 -20   0   8 7418.79 1262.18   0
 -19   0   8 5228.78 1274.95   0
 -18   0   8 4191.80 1207.38   0
 -17   0   8 848.985 1093.97   0
 -16   0   8 1468.16 1045.72   0
 -15   0   8 25840.1 1478.48   0
 -14   0   8 14379.6 1221.94   0
 -13   0   8 3584.59 964.872   0
 -12   0   8 952.190 921.270   0
 -11   0   8 5417.70 986.623   0
 -10   0   8 30221.6 1341.01   0
  10   0  -8 27056.6 1508.98   1
   9   0  -8 22545.2 1400.95   1
   8   0  -8 643.743 948.850   1
   7   0  -8 793.139 944.211   1
   6   0  -8 12685.1 1173.99   1
   5   0  -8 21545.8 1299.15   1
   4   0  -8 29639.9 1398.11   1
   3   0  -8 19795.5 1226.94   1
   2   0  -8 10862.1 1095.88   1
   1   0  -8 12464.3 1131.68   1
   0   0  -8 32347.8 1397.67   1
  -1   0  -8 31960.3 1417.91   1
  -2   0  -8 6495.37 1005.04   1
  -3   0  -8 1720.14 942.035   1
  -4   0  -8 10136.7 1138.49   1
  -5   0  -8 25229.9 1399.44   1
  -6   0  -8 47177.5 1734.81   1
  -7   0  -8 119.963 980.602   1
  -8   0  -8-137.391 1067.57   1
  -9   0  -8 8725.63 1275.19   1
 -10   0  -8 17907.7 1484.69   1
 -11   0  -8 13360.4 1447.07   1
 -12   0  -8 1209.06 1227.95   1
 -13   0  -8 635.980 1340.49   0
 -13   0  -8 2446.50 1251.82   1
 -14   0  -8 7151.68 1475.58   0
 -15   0  -8 13205.5 1791.42   0
 -16   0  -8 4452.72 1602.88   0
 -17   0  -8 2487.31 1544.21   0
 -22   1   8 5294.88 1357.86   0
 -21   1   8 3565.43 1318.46   0
 -20   1   8 282.675 1216.27   0
 -19   1   8 1560.92 1242.98   0
 -19  -1   8 1996.71 1063.01   0
 -18   1   8 4208.88 1213.19   0
 -18  -1   8 4504.94 1106.64   0
 -17  -1   8 6013.70 1091.36   0
 -17   1   8 6494.39 1231.50   0
 -16  -1   8 7001.71 1090.45   0
 -16   1   8 6565.66 1241.38   0
 -15  -1   8 134.396 876.170   0
 -15   1   8 385.816 1112.44   0
 -14  -1   8 2669.06 915.962   0
 -14   1   8 1886.30 1057.53   0
 -13  -1   8 6542.41 961.952   0
 -13   1   8 6192.63 1087.03   0
 -12  -1   8 21702.1 1199.06   0
 -12   1   8 20766.6 1357.17   0
 -11  -1   8 8706.65 945.450   0
 -11   1   8 8137.84 1159.08   0
  11   1  -8 9178.51 1193.97   1
  10   1  -8-99.0158 999.989   1
 -10   1   8 732.006 978.932   0
   9   1  -8 7065.63 1098.18   1
   9  -1  -8 7598.26 1156.42   1
   8   1  -8 16397.0 1294.28   1
   8  -1  -8 15829.4 1261.54   1
   7   1  -8 38660.1 1572.83   1
   7  -1  -8 37502.8 1569.59   1
   6   1  -8 9101.54 1106.26   1
   6  -1  -8 8839.93 1089.08   1
   5  -1  -8-151.906 910.831   1
   5   1  -8-15.4149 934.387   1
   4   1  -8 9749.82 1084.40   1
   4  -1  -8 11201.8 1109.17   1
   3   1  -8 20465.5 1251.66   1
   3  -1  -8 16690.3 1171.96   1
   2   1  -8 30986.4 1391.24   1
   2  -1  -8 32543.5 1405.91   1
   1   1  -8 5988.67 1020.50   1
   1  -1  -8 5716.86 960.969   1
   0  -1  -8 824.945 868.821   1
   0   1  -8 812.917 925.967   1
  -1  -1  -8 5319.38 964.579   1
  -1   1  -8 3053.68 971.234   1
  -2   1  -8 22077.5 1276.45   1
  -2  -1  -8 24206.4 1277.00   1
  -3   1  -8 20317.9 1286.47   1
  -3  -1  -8 20017.1 1202.15   1
  -4   1  -8 3799.88 1023.90   1
  -4  -1  -8 3416.37 957.982   1
  -5   1  -8 1552.08 1024.93   1
  -5  -1  -8 959.031 925.651   1
  -6   1  -8 1682.78 1057.83   1
  -6  -1  -8 1873.38 973.981   1
  -7   1  -8 27053.2 1560.32   1
  -7  -1  -8 27194.7 1473.71   1
  -8   1  -8 6905.65 1220.96   1
  -8  -1  -8 7580.06 1158.87   1
  -9   1  -8 7881.62 1273.18   1
  -9  -1  -8 5849.00 1186.46   1
 -10   1  -8 459.138 1138.80   1
 -10  -1  -8 193.967 1056.41   1
 -11   1  -8 4786.16 1257.48   0
 -11  -1  -8 5896.61 1230.99   1
 -11   1  -8 5252.30 1303.04   1
 -12   1  -8 8646.94 1497.24   0
 -12  -1  -8 8862.84 1316.39   1
 -12   1  -8 7481.82 1400.73   1
 -13  -1  -8 7784.22 1358.84   1
 -13   1  -8 8293.99 1430.00   1
 -13   1  -8 6747.94 1526.52   0
 -14   1  -8 2850.45 1455.48   0
 -14  -1  -8 2706.33 1371.60   0
 -15   1  -8-1315.95 1390.51   0
 -15  -1  -8-922.784 1457.56   0
 -16  -1  -8 1707.54 1468.75   0
 -16   1  -8 2535.27 1508.65   0
 -17   1  -8 5404.45 1610.14   0
 -17  -1  -8 4225.44 1651.67   0
 -21   2   8 2264.06 1381.56   0
 -20   2   8 1430.09 1255.22   0
 -19   2   8 3655.50 1362.93   0
 -18   2   8 2231.32 1312.27   0
 -17   2   8-211.796 1218.19   0
 -16   2   8 3204.39 1298.70   0
 -15   2   8 8277.81 1342.25   0
  14   2  -8 6204.26 1204.24   1
 -14  -2   8 5669.50 875.948   0
 -14   2   8 6052.09 1250.56   0
  13   2  -8 1715.26 1056.32   1
 -13  -2   8 1849.29 771.634   0
 -13   2   8 1273.55 1090.17   0
  12   2  -8 23.9988 982.804   1
 -12  -2   8 86.2329 704.709   0
 -12   2   8-174.469 1031.11   0
  11   2  -8 2988.59 1062.27   1
 -11   2   8 2409.88 1049.32   0
  10   2  -8 8766.76 1137.11   1
 -10   2   8 7023.63 1232.95   0
   9   2  -8 15642.5 1285.08   1
   8   2  -8 3823.49 1025.02   1
   8  -2  -8 3633.84 1049.79   1
   7   2  -8 95.5638 917.200   1
   7  -2  -8 624.027 918.741   1
   6   2  -8 11831.9 1122.79   1
   6  -2  -8 12813.1 1158.99   1
   5   2  -8 6878.83 1041.72   1
   5  -2  -8 7105.34 1015.71   1
   4   2  -8 13755.3 1157.96   1
   4  -2  -8 14624.6 1126.42   1
   3   2  -8 4401.21 984.307   1
   3  -2  -8 4073.68 958.185   1
   2   2  -8 1140.96 934.854   1
   2  -2  -8 1472.38 836.596   1
   1   2  -8 12667.1 1159.90   1
   1  -2  -8 11515.6 1039.62   1
   0   2  -8 15652.8 1226.63   1
   0  -2  -8 15783.3 1123.17   1
  -1   2  -8 11446.3 1119.96   1
  -1  -2  -8 11477.8 1062.82   1
  -2   2  -8 570.938 981.497   1
  -2  -2  -8 1653.31 880.503   1
  -3   2  -8 320.159 992.653   1
  -3  -2  -8 952.272 858.427   1
  -4   2  -8 2850.88 1049.36   1
  -4  -2  -8 3753.18 953.107   1
  -5   2  -8 13960.2 1282.80   1
  -5  -2  -8 13935.9 1141.06   1
  -6   2  -8 19793.4 1441.45   1
  -6  -2  -8 21221.5 1273.54   1
  -7   2  -8 1013.15 1090.90   1
  -7  -2  -8 1200.16 958.186   1
  -8   2  -8 425.603 1133.39   1
  -8  -2  -8 111.089 959.336   1
  -8   2  -8-201.779 1141.19   0
  -9   2  -8 5547.09 1254.64   0
  -9   2  -8 5334.14 1280.69   1
  -9  -2  -8 5237.52 1136.98   1
 -10  -2  -8 9566.11 1259.16   1
 -10   2  -8 9072.53 1395.10   1
 -10   2  -8 11814.1 1391.01   0
 -11   2  -8 6030.73 1348.38   0
 -11  -2  -8 6145.88 1186.69   1
 -11   2  -8 6739.52 1369.85   1
 -12   2  -8 550.185 1292.92   0
 -12  -2  -8 421.668 1102.41   1
 -12   2  -8 547.677 1253.32   1
 -13   2  -8-300.388 1280.93   1
 -13   2  -8-553.896 1337.84   0
 -14   2  -8 4198.15 1418.70   0
 -15   2  -8 9112.06 1609.76   0
 -16   2  -8 2577.25 1465.99   0
 -16  -2  -8 1792.45 1448.60   0
 -17   2  -8 762.694 1591.07   0
 -17  -2  -8 272.449 1584.03   0
 -20   3   8 134.331 1297.97   0
 -19   3   8 637.396 1382.86   0
 -18   3   8 1669.97 1320.25   0
  18   3  -8 1044.10 1138.12   1
 -17   3   8 1529.06 1235.25   0
  17   3  -8 1023.45 1113.04   1
  16   3  -8 624.836 1059.52   1
 -16   3   8 11.8574 1207.75   0
  15   3  -8 51.8441 1004.92   1
 -15   3   8-306.882 1258.58   0
  14   3  -8 453.172 977.797   1
 -14   3   8-508.786 1155.65   0
  13   3  -8 1197.86 1002.96   1
 -13   3   8 1423.03 1216.72   0
  12   3  -8 5615.71 1104.55   1
 -12   3   8 6003.59 1284.25   0
  11   3  -8 293.688 947.789   1
 -11   3   8 195.101 1159.36   0
  10   3  -8 506.243 966.869   1
 -10   3   8 694.186 1150.06   0
   9   3  -8 4095.08 1047.59   1
   8   3  -8 553.779 948.649   1
   8  -3  -8 857.466 956.738   1
   7   3  -8 12375.6 1143.82   1
   7  -3  -8 11924.1 1153.71   1
   6   3  -8-377.267 871.317   1
   6  -3  -8 435.661 922.983   1
   5   3  -8 292.451 889.931   1
   5  -3  -8 749.168 874.424   1
   4   3  -8 1520.54 889.611   1
   4  -3  -8 1402.45 854.867   1
   3   3  -8 1341.56 912.188   1
   3  -3  -8 529.441 847.068   1
   2   3  -8 10364.2 1096.55   1
   2  -3  -8 10123.7 1008.21   1
   1  -3  -8-33.5813 801.609   1
   1   3  -8 710.140 932.785   1
   0  -3  -8 413.713 775.122   1
   0   3  -8 223.952 919.604   1
  -1  -3  -8 30.9566 787.322   1
  -1   3  -8-400.817 942.326   1
  -2   3  -8 3535.71 1046.61   1
  -2  -3  -8 4310.49 875.582   1
  -3   3  -8 4632.26 1082.20   1
  -3  -3  -8 5001.31 892.644   1
  -4   3  -8 680.751 872.706   0
  -4   3  -8 116.599 1029.33   1
  -4  -3  -8 605.045 810.066   1
  -5   3  -8 602.376 940.249   0
  -5   3  -8 497.469 1053.60   1
  -5  -3  -8 213.331 835.134   1
  -6   3  -8 1604.49 1099.40   1
  -6   3  -8 1219.69 990.777   0
  -6  -3  -8 670.766 858.452   1
  -7   3  -8 1044.12 1029.26   0
  -7   3  -8 736.989 1129.07   1
  -7  -3  -8 1486.03 897.368   1
  -8   3  -8 2483.44 1110.44   0
  -8   3  -8 1275.06 1142.54   1
  -8  -3  -8 2341.38 936.687   1
  -9   3  -8 72.0058 1175.73   1
  -9  -3  -8 1039.47 930.833   1
  -9   3  -8 1472.08 1167.30   0
 -10   3  -8 691.640 1240.18   0
 -10  -3  -8-60.6128 952.935   1
 -10   3  -8 663.532 1190.16   1
 -11   3  -8 733.092 1259.37   0
 -11  -3  -8 835.956 982.722   1
 -11   3  -8 960.690 1271.93   1
 -12   3  -8 489.905 1257.07   0
 -12   3  -8 793.854 1267.17   1
 -13   3  -8 1280.22 1372.62   0
 -14   3  -8 466.941 1362.65   0
 -15   3  -8 553.116 1424.21   0
 -16   3  -8-93.4773 1471.77   0
  19   4  -8 871.711 1073.57   1
 -19   4   8 144.193 1370.45   0
  18   4  -8-432.901 1042.28   1
 -18   4   8 687.956 1440.29   0
  17   4  -8 51.6697 1014.09   1
 -17   4   8-138.789 1358.59   0
  16   4  -8 201.324 969.071   1
 -16   4   8 402.376 1340.69   0
 -15   4   8 338.231 1105.41   2
  15   4  -8 485.248 1006.19   1
 -15   4   8 478.358 1284.48   0
  14   4  -8-531.919 972.829   1
 -14   4   8 47.0177 1184.65   0
  13   4  -8-229.461 963.254   1
 -13   4   8-564.043 1251.70   0
  12   4  -8 823.598 977.237   1
 -12   4   8 842.649 1201.23   0
  11   4  -8 612.540 931.295   1
 -11   4   8 1137.42 1167.16   0
  10   4  -8 294.758 913.683   1
   9   4  -8 2141.67 939.653   1
   8   4  -8 609.812 883.294   1
   8  -4  -8 1007.75 929.332   1
   7   4  -8 1221.46 894.093   1
   7  -4  -8 733.352 891.904   1
   6   4  -8 141.672 889.902   1
   6  -4  -8 73.8152 875.680   1
   5   4  -8-467.999 863.681   1
   5  -4  -8 243.095 842.312   1
   4  -4  -8 496.144 851.661   1
   4   4  -8 910.927 907.573   1
   3  -4  -8 307.560 780.887   1
   3   4  -8 54.2438 879.568   1
   2  -4  -8 325.090 763.371   1
   2   4  -8-90.9839 907.489   1
   1  -4  -8-372.101 745.808   1
   1   4  -8 22.8552 495.838   0
   1   4  -8-82.4660 898.733   1
   0  -4  -8 0.95762 748.443   1
   0   4  -8 315.107 568.035   0
   0   4  -8 369.577 930.176   1
  -1   4  -8 673.669 643.083   0
  -1   4  -8 491.842 929.986   1
  -1  -4  -8 537.646 750.804   1
  -2   4  -8 467.581 677.066   0
  -2   4  -8-178.090 959.938   1
  -2  -4  -8 204.690 746.693   1
  -3   4  -8 402.397 752.964   0
  -3   4  -8 267.716 979.311   1
  -3  -4  -8-340.479 742.052   1
  -4   4  -8 685.422 850.467   0
  -4   4  -8 365.788 1016.22   1
  -4  -4  -8 650.985 781.785   1
  -5   4  -8-29.3346 951.933   0
  -5   4  -8 550.018 1068.41   1
  -5  -4  -8-102.022 761.008   1
  -6   4  -8 939.755 989.086   0
  -6   4  -8-128.213 1080.63   1
  -6  -4  -8 886.168 813.412   1
  -7   4  -8 163.396 1012.44   0
  -7   4  -8 555.935 1092.03   1
  -7  -4  -8 35.8715 822.236   1
  -8   4  -8 483.724 1100.12   0
  -8   4  -8-279.185 1147.87   1
  -9   4  -8-575.618 1189.28   1
  -9   4  -8 588.779 1114.43   0
 -10   4  -8 791.079 1233.38   1
 -10   4  -8 234.650 1132.66   0
 -11   4  -8 659.369 1270.42   1
 -11   4  -8 122.536 1156.52   0
 -12   4  -8 536.432 1287.49   0
 -13   4  -8 81.0151 1333.33   0
 -14   4  -8 695.974 1289.99   0
 -15   4  -8 989.211 1361.44   0
 -16   4  -8 688.620 1492.90   0
 -17   5   8 1456.37 1327.33   0
 -16   5   8 424.510 1286.84   0
 -15   5   8 63.7624 1312.39   0
  14   5  -8 108.959 949.234   1
 -14   5   8-431.583 1253.04   2
 -14   5   8-224.923 1347.25   0
  13   5  -8 1525.72 953.465   1
 -13   5   8 959.666 1254.90   2
 -13   5   8 1848.55 1229.77   0
  12   5  -8 1507.55 927.181   1
 -12   5   8 1897.12 1272.90   2
 -12   5   8 2451.45 1307.96   0
  11   5  -8 848.887 906.912   1
 -11   5   8 2402.50 1323.75   2
  10   5  -8-371.927 833.059   1
   9   5  -8 554.006 870.998   1
   8   5  -8 2860.03 920.782   1
   8  -5  -8 2524.10 948.314   1
   7   5  -8 785.338 853.595   1
   7  -5  -8 874.755 881.110   1
   6  -5  -8 950.850 836.845   1
   6   5  -8 233.304 836.862   1
   5  -5  -8 116.121 793.383   1
   5   5  -8-253.883 871.765   1
   4  -5  -8 769.909 799.551   1
   4   5  -8 377.705 887.166   1
   3  -5  -8 1554.12 788.502   1
   3   5  -8 2257.96 923.167   1
   2  -5  -8 1423.80 757.462   1
   2   5  -8 1122.59 911.820   1
   1  -5  -8 998.508 712.235   1
   1   5  -8 590.656 950.385   1
   0  -5  -8-439.226 686.595   1
   0   5  -8-160.652 929.022   1
  -1   5  -8 1760.57 1012.19   1
  -2   5  -8 115.728 988.501   1
  -3   5  -8 5081.56 1119.37   1
  -4   5  -8 173.044 1048.94   1
  -5   5  -8 81.5787 1096.56   1
  -6   5  -8 1614.17 1146.65   1
  -7   5  -8 934.565 1137.02   1
  -8   5  -8 718.538 997.806   0
  -8   5  -8 1025.17 1146.17   1
   9   5   8 21.7126 1260.50   2
  -9   5  -8 698.484 1043.49   0
  -9   5  -8-169.415 1192.87   1
  10   5   8 388.628 1288.21   2
 -10   5  -8-647.535 1076.52   0
 -10   5  -8 73.2430 1237.97   1
  11   5   8 911.924 1244.68   2
 -11   5  -8 673.007 1187.87   0
  12   5   8 689.105 1297.89   2
 -12   5  -8-500.494 1205.36   0
 -13   5  -8 711.453 1290.71   0
 -14   5  -8 48.1069 1277.65   0
 -15   5  -8 100.169 1321.92   0
 -14   6   8 1584.41 1320.25   2
 -14   6   8 1233.40 1386.68   0
 -13   6   8 203.603 1348.90   2
 -13   6   8 949.561 1260.59   0
 -12   6   8 1111.18 1404.84   2
 -11   6   8-178.423 1340.81   2
 -10   6   8 4656.18 1465.32   2
  -9   6   8 1438.56 1468.92   2
   9  -6  -8 1390.06 954.679   1
  -8   6   8 730.001 1461.89   2
  -7   6   8 188.079 1416.31   2
   7   6  -8 747.151 876.918   1
  -6   6   8 6339.17 1473.60   2
   6   6  -8 6154.72 984.251   1
  -5   6   8 3482.66 1552.23   2
   5   6  -8 2565.38 911.924   1
  -4   6   8 2206.69 1435.39   2
   4   6  -8 2541.20 961.022   1
   3   6  -8 756.479 925.303   1
  -3   6   8 780.525 1448.04   2
  -2   6   8 1289.47 1437.54   2
   2   6  -8 457.319 903.340   1
  -1   6   8 4299.80 1456.30   2
   1   6  -8 4895.90 1042.20   1
   0   6   8 3501.74 1455.88   2
   0   6  -8 4586.22 1060.32   1
   1   6   8 558.947 1482.35   2
  -1   6  -8 512.823 963.858   1
   2   6   8 1854.25 1449.72   2
  -2   6  -8 1070.40 998.750   1
   3   6   8-21.6117 1437.14   2
  -3   6  -8 965.573 1044.90   1
   4   6   8 735.617 1444.10   2
  -4   6  -8 838.334 1054.75   1
   5   6   8 2974.82 1564.80   2
  -5   6  -8 3051.47 1209.03   1
   6   6   8 2978.99 1519.92   2
  -6   6  -8 2078.24 1171.90   1
   7   6   8 871.726 1421.40   2
  -7   6  -8 1699.09 1195.46   1
   8   6   8 901.893 1453.06   2
  -8   6  -8-220.084 1194.93   1
   9   6   8 2582.99 1532.83   2
  10   6   8 7305.35 1564.51   2
  11   6   8 635.315 1486.35   2
 -13   7   8 2835.31 1505.96   2
 -12   7   8 2175.39 1481.40   2
 -11   7   8 3909.01 1594.85   2
 -10   7   8 770.631 1459.34   2
  -9   7   8 2963.07 1523.49   2
  -8   7   8 6630.57 1628.83   2
  -7   7   8 2338.34 1537.89   2
  -6   7   8 5378.73 1719.74   2
  -5   7   8 302.432 1444.17   2
  -4   7   8 1103.11 1609.00   2
  -3   7   8 7672.91 1682.69   2
  -2   7   8 5238.08 1548.45   2
  -1   7   8 1341.16 1418.28   2
   0   7   8 1744.06 1460.96   2
   1   7   8 3700.98 1537.52   2
  -1   7  -8 2433.63 1040.88   1
   2   7   8 5945.00 1682.16   2
  -2   7  -8 5734.86 1158.61   1
   3   7   8 5697.42 1621.28   2
  -3   7  -8 5597.04 1212.17   1
   4   7   8 2337.12 1580.78   2
  -4   7  -8 1314.95 1125.75   1
   5   7   8 99.7830 1405.04   2
  -5   7  -8 188.188 1097.32   1
   6   7   8 4734.31 1675.28   2
  -6   7  -8 2315.26 1220.59   1
   7   7   8 4295.33 1643.57   2
   8   7   8 2006.14 1650.00   2
   9   7   8 2315.97 1595.60   2
  10   7   8 353.519 1405.17   2
  11   7   8 1391.89 1536.05   2
 -21   0   9 653.274 1152.29   0
 -20   0   9 347.755 1179.28   0
 -19   0   9-470.172 1146.49   0
 -18   0   9 138.184 1110.57   0
 -17   0   9 500.953 1074.91   0
 -16   0   9-638.509 973.355   0
 -15   0   9-320.553 949.311   0
 -14   0   9-444.347 986.417   0
 -13   0   9-271.847 952.646   0
  12   0  -9 210.824 1090.24   1
 -12   0   9 347.771 916.041   0
  11   0  -9-54.2733 1093.99   1
  10   0  -9-426.887 1068.14   1
   9   0  -9 181.378 1037.19   1
   8   0  -9 19.0289 1052.25   1
   7   0  -9-37.1633 1016.11   1
   6   0  -9 9.00943 992.277   1
   5   0  -9-17.3749 998.167   1
   4   0  -9 166.708 982.620   1
   3   0  -9-241.723 945.623   1
   2   0  -9-341.473 939.999   1
   1   0  -9-12.2383 943.543   1
   0   0  -9 171.084 954.217   1
  -1   0  -9-166.702 949.890   1
  -2   0  -9 347.006 933.680   1
  -3   0  -9-318.021 981.919   1
  -4   0  -9-11.4731 990.280   1
  -5   0  -9-58.4821 1012.50   1
  -6   0  -9 338.738 1041.12   1
  -7   0  -9 452.774 1077.73   1
  -8   0  -9 4.04067 1088.06   1
  -9   0  -9-265.367 1136.91   1
 -10   0  -9 33.9111 1171.02   1
 -11   0  -9-651.082 1187.50   1
 -12   0  -9-104.710 1179.39   1
 -13   0  -9 1176.38 1299.50   0
 -13   0  -9-103.277 1249.92   1
 -14   0  -9-169.004 1277.03   1
 -14   0  -9 212.953 1434.83   0
 -15   0  -9 1196.15 1501.16   0
 -16   0  -9-402.533 1516.23   0
 -22   1   9 658.762 1215.43   0
 -21   1   9 528.922 1269.65   0
 -20   1   9-183.815 1170.56   0
 -19   1   9-623.048 1249.57   0
 -18   1   9 1271.34 1203.97   0
 -17  -1   9 433.376 967.669   0
 -17   1   9 501.894 1155.84   0
 -16  -1   9 401.402 949.412   0
 -16   1   9-77.1168 1081.31   0
 -15  -1   9 567.201 922.967   0
 -15   1   9-224.107 1119.32   0
  14   1  -9-492.400 1121.59   1
 -14  -1   9 82.0805 881.736   0
 -14   1   9 349.252 1009.76   0
  13   1  -9 1020.35 1120.54   1
 -13  -1   9 1013.75 885.758   0
 -13   1   9 1101.13 1006.77   0
  12   1  -9 2475.33 1154.53   1
 -12   1   9 1733.01 996.493   0
  11   1  -9 1173.05 1092.42   1
  11  -1  -9 1707.45 1115.49   1
  10   1  -9 116.207 1025.56   1
  10  -1  -9-152.697 1069.35   1
   9   1  -9 7286.19 1190.75   1
   9  -1  -9 5824.77 1173.28   1
   8   1  -9 885.522 1066.91   1
   8  -1  -9 466.995 1058.26   1
   7   1  -9 6332.14 1165.31   1
   7  -1  -9 5377.42 1124.23   1
   6   1  -9 69.7654 1021.96   1
   6  -1  -9 459.110 992.604   1
   5   1  -9 417.918 997.258   1
   5  -1  -9 425.737 978.363   1
   4   1  -9 904.139 990.456   1
   4  -1  -9 1985.61 988.463   1
   3   1  -9 2501.48 1018.80   1
   3  -1  -9 2547.84 973.493   1
   2   1  -9 2170.51 1002.42   1
   2  -1  -9 2738.99 976.765   1
   1   1  -9 1603.27 982.217   1
   1  -1  -9 958.757 927.107   1
   0  -1  -9 184.146 902.379   1
   0   1  -9 153.300 969.496   1
  -1   1  -9 297.775 977.880   1
  -1  -1  -9 976.331 948.444   1
  -2   1  -9 1213.89 1008.68   1
  -2  -1  -9 1878.49 974.656   1
  -3   1  -9 2120.33 1066.51   1
  -3  -1  -9 2364.46 957.971   1
  -4   1  -9 221.311 1040.67   1
  -4  -1  -9 476.112 962.573   1
  -5   1  -9-140.540 1036.89   1
  -5  -1  -9-230.617 980.765   1
  -6   1  -9 10172.7 1276.78   1
  -6  -1  -9 9348.87 1195.45   1
  -7   1  -9 299.356 1103.49   1
  -7  -1  -9 420.675 1032.22   1
  -8   1  -9 2060.76 1160.73   1
  -8  -1  -9 2434.88 1088.55   1
  -9   1  -9-79.9370 1190.57   1
  -9  -1  -9-98.7557 1103.69   1
 -10   1  -9 753.521 1215.82   1
 -10  -1  -9 497.239 1117.40   1
 -11   1  -9 1742.36 1203.33   0
 -11   1  -9 516.693 1249.81   1
 -11  -1  -9 1375.27 1179.93   1
 -12  -1  -9 1426.80 1209.67   1
 -12   1  -9 1236.23 1276.97   1
 -12   1  -9 408.537 1367.35   0
 -13  -1  -9 571.212 1233.21   1
 -13   1  -9 375.519 1286.63   1
 -13   1  -9 504.937 1419.56   0
 -14   1  -9-397.674 1355.19   1
 -14   1  -9 135.265 1391.63   0
 -15   1  -9 1170.83 1420.03   0
 -15  -1  -9 978.215 1386.70   0
 -16  -1  -9 885.429 1571.03   0
 -16   1  -9 499.283 1424.04   0
 -21   2   9 254.837 1322.16   0
 -20   2   9 2686.57 1339.28   0
 -19   2   9 1779.21 1362.53   0
  18   2  -9 363.003 1187.79   1
 -18   2   9-581.727 1268.90   0
  17   2  -9 1586.18 1114.89   1
 -17   2   9-47.2618 1247.75   0
  16   2  -9 6320.60 1280.01   1
 -16   2   9 7071.04 1366.51   0
  15   2  -9 6414.80 1287.18   1
 -15   2   9 5893.83 1252.21   0
  14   2  -9 1004.52 1128.94   1
 -14   2   9 1754.70 1217.66   0
  13   2  -9-474.480 1048.46   1
 -13   2   9 212.293 1124.63   0
  12   2  -9 2760.20 1096.45   1
 -12   2   9 2368.20 1149.07   0
  11   2  -9 11860.1 1301.67   1
  10   2  -9 3459.26 1107.40   1
  10  -2  -9 4395.95 1178.28   1
   9   2  -9 924.150 1041.13   1
   9  -2  -9 636.809 1064.11   1
   8   2  -9 464.575 1028.52   1
   8  -2  -9 470.367 1015.85   1
   7   2  -9 2732.83 1034.05   1
   7  -2  -9 2772.72 1044.01   1
   6   2  -9 10508.4 1220.45   1
   6  -2  -9 11046.0 1219.91   1
   5   2  -9 7736.39 1156.04   1
   5  -2  -9 8885.31 1144.35   1
   4   2  -9 4666.63 1075.44   1
   4  -2  -9 6000.72 1089.93   1
   3   2  -9 513.714 1015.62   1
   3  -2  -9 1275.66 949.417   1
   2   2  -9 2719.87 1047.91   1
   2  -2  -9 3228.57 1013.05   1
   1   2  -9 11063.1 1217.22   1
   1  -2  -9 11671.9 1132.66   1
   0   2  -9 10889.8 1220.22   1
   0  -2  -9 10080.9 1093.18   1
  -1   2  -9 1719.80 1026.95   1
  -1  -2  -9 773.492 929.859   1
  -2   2  -9 396.414 1010.06   1
  -2  -2  -9 847.466 875.255   1
  -3   2  -9 3949.57 1109.37   1
  -3  -2  -9 4579.89 1011.15   1
  -4  -2  -9 8028.59 1091.10   1
  -4   2  -9 6966.85 1198.19   1
  -5   2  -9 4828.42 1192.75   1
  -5  -2  -9 4828.05 1029.56   1
  -6   2  -9 245.110 1108.17   1
  -6  -2  -9 1157.58 984.141   1
  -7   2  -9-267.957 1126.95   1
  -7  -2  -9-354.860 982.841   1
  -8   2  -9 1226.82 1156.93   0
  -8   2  -9 2279.07 1230.59   1
  -8  -2  -9 1279.41 1055.57   1
  -9   2  -9 7929.91 1345.52   0
  -9   2  -9 6790.66 1387.75   1
  -9  -2  -9 5806.00 1215.40   1
 -10   2  -9 6115.65 1326.75   0
 -10   2  -9 5499.13 1385.29   1
 -10  -2  -9 5836.20 1198.49   1
 -11   2  -9 704.643 1212.40   0
 -11  -2  -9 1439.89 1165.62   1
 -11   2  -9 463.055 1263.42   1
 -12   2  -9 147.744 1308.83   0
 -12  -2  -9 300.273 1107.37   1
 -12   2  -9-599.837 1280.54   1
 -13  -2  -9 1602.40 1216.01   1
 -13   2  -9 605.007 1318.65   1
 -13   2  -9 711.624 1343.59   0
 -14   2  -9 1585.52 1386.57   0
 -15   2  -9 2994.94 1477.87   0
 -16   2  -9 727.322 1511.36   0
  21   3  -9 1069.13 1155.53   1
  20   3  -9-49.8063 1166.09   1
  19   3  -9 2502.88 1247.00   1
 -19   3   9 2369.15 1343.66   0
  18   3  -9 4118.98 1270.79   1
 -18   3   9 4861.43 1399.01   0
  17   3  -9 2578.02 1175.57   1
 -17   3   9 3990.36 1357.13   0
  16   3  -9 2363.04 1152.97   1
 -16   3   9 1869.44 1216.47   0
  15   3  -9-165.477 1068.78   1
 -15   3   9 121.272 1230.98   0
  14   3  -9 2857.20 1106.78   1
 -14   3   9 3311.82 1290.12   0
 -13   3   9 10439.6 1440.30   0
  13   3  -9 10047.7 1259.84   1
  12   3  -9 2025.10 1055.45   1
 -12   3   9 2408.82 1189.43   0
  11   3  -9 3882.41 1084.84   1
  10   3  -9-662.709 1038.80   1
  10  -3  -9 373.811 1073.32   1
   9  -3  -9 6918.82 1193.20   1
   9   3  -9 7724.65 1162.97   1
   8   3  -9 11493.8 1220.92   1
   8  -3  -9 10824.3 1263.45   1
   7   3  -9 16299.9 1311.29   1
   7  -3  -9 16517.4 1304.31   1
   6   3  -9 564.488 994.383   1
   6  -3  -9 1137.18 997.797   1
   5   3  -9 1662.52 1012.83   1
   5  -3  -9 1287.45 932.520   1
   4   3  -9 5973.89 1119.93   1
   4  -3  -9 6998.50 1041.95   1
   3   3  -9 19637.6 1376.78   1
   3  -3  -9 19620.9 1250.19   1
   2   3  -9 11051.4 1223.79   1
   2  -3  -9 11094.3 1078.59   1
   1  -3  -9 3587.92 947.645   1
   1   3  -9 4855.87 1077.92   1
   0  -3  -9 781.708 843.246   1
   0   3  -9 1573.75 1050.58   1
  -1  -3  -9 7800.28 1048.74   1
  -1   3  -9 7079.20 1182.76   1
  -2   3  -9 19777.3 1427.62   1
  -2  -3  -9 20966.0 1277.79   1
  -3   3  -9 8839.09 1214.92   1
  -3  -3  -9 8245.96 1010.39   1
  -4   3  -9 1478.87 1082.62   1
  -4  -3  -9 1719.14 919.790   1
  -5   3  -9 199.307 991.417   0
  -5   3  -9-35.0859 1076.09   1
  -5  -3  -9 137.796 904.137   1
  -6   3  -9 12948.4 1404.90   1
  -6  -3  -9 12530.7 1155.29   1
  -6   3  -9 14279.8 1317.73   0
  -7  -3  -9 9672.46 1149.74   1
  -7   3  -9 8580.16 1344.61   1
  -7   3  -9 9905.41 1279.77   0
  -8   3  -9 5966.72 1289.53   0
  -8   3  -9 5055.46 1283.42   1
  -8  -3  -9 4891.73 1066.02   1
  -9   3  -9 937.941 1200.94   0
  -9   3  -9 1077.11 1238.41   1
  -9  -3  -9 915.839 1035.77   1
 -10   3  -9 3743.72 1309.29   1
 -10  -3  -9 2505.32 1089.45   1
 -10   3  -9 2509.50 1294.19   0
 -11   3  -9 3252.63 1312.86   0
 -11  -3  -9 2723.39 1101.82   1
 -11   3  -9 2310.32 1338.66   1
 -12   3  -9 10625.1 1647.65   0
 -12  -3  -9 7939.62 1292.92   1
 -12   3  -9 8585.64 1540.68   1
 -13   3  -9 4183.13 1517.69   0
 -13   3  -9 5552.95 1530.62   1
 -14   3  -9 373.183 1365.77   0
 -15   3  -9 2069.94 1551.82   0
  19   4  -9 1304.32 1156.04   1
  18   4  -9 290.467 1056.14   1
 -18   4   9 412.067 1408.14   0
  17   4  -9 3111.50 1189.62   1
 -17   4   9 1909.26 1396.61   0
  16   4  -9 5424.40 1236.34   1
 -16   4   9 7399.42 1484.31   0
  15   4  -9 9163.71 1276.24   1
 -15   4   9 8562.67 1456.59   0
  14   4  -9 4382.47 1116.20   1
 -14   4   9 5620.72 1427.25   0
  13   4  -9-226.643 1033.81   1
 -13   4   9-470.228 1158.94   0
  12   4  -9 3465.06 1077.15   1
  11   4  -9 17198.4 1350.47   1
  10   4  -9 16096.0 1325.43   1
  10  -4  -9 16456.3 1413.36   1
   9   4  -9 2959.36 1024.56   1
   9  -4  -9 2964.69 1065.84   1
   8   4  -9 546.643 982.803   1
   8  -4  -9-486.631 980.490   1
   7   4  -9 7771.81 1156.96   1
   7  -4  -9 7971.57 1106.78   1
   6   4  -9 8673.52 1190.76   1
   6  -4  -9 8812.25 1118.64   1
   5   4  -9 15858.2 1326.70   1
   5  -4  -9 15036.9 1221.18   1
   4  -4  -9 4995.80 994.526   1
   4   4  -9 5734.12 1103.73   1
   3  -4  -9 182.015 873.346   1
   3   4  -9 325.816 959.309   1
   2   4  -9 9278.18 1132.84   1
   2  -4  -9 10623.0 1041.62   1
   1   4  -9 13075.0 1257.78   1
   1  -4  -9 12802.3 1109.01   1
   0   4  -9 8675.53 1208.84   1
   0  -4  -9 8801.52 1005.56   1
  -1   4  -9 3843.04 1097.90   1
  -1  -4  -9 4246.71 904.381   1
  -2   4  -9 186.938 731.293   0
  -2   4  -9-434.727 1007.48   1
  -2  -4  -9 376.218 788.318   1
  -3   4  -9 4488.43 1158.20   1
  -3   4  -9 4878.38 939.900   0
  -3  -4  -9 4927.00 921.025   1
  -4   4  -9 15399.3 1413.66   1
  -4  -4  -9 15678.1 1151.85   1
  -4   4  -9 15767.1 1184.43   0
  -5   4  -9 10903.0 1366.34   1
  -5  -4  -9 9754.93 1046.88   1
  -5   4  -9 8912.08 1126.57   0
  -6   4  -9 5426.08 1145.50   0
  -6   4  -9 5021.59 1254.22   1
  -6  -4  -9 5559.05 974.278   1
  -7   4  -9-239.156 1030.92   0
  -7   4  -9 407.304 1200.02   1
  -8   4  -9 5580.40 1237.03   0
  -8   4  -9 3936.38 1280.89   1
  -9   4  -9 12012.4 1535.12   1
  -9   4  -9 11956.6 1396.55   0
 -10   4  -9 7530.81 1394.41   0
 -10   4  -9 7256.43 1438.91   1
 -11   4  -9 2627.53 1385.59   1
 -11   4  -9 1585.48 1341.53   0
 -12   4  -9-955.533 1342.13   1
 -12   4  -9 1071.54 1283.57   0
 -13   4  -9 4191.16 1426.66   0
 -14   4  -9 5355.42 1543.54   0
 -15   4  -9 440.907 1358.11   0
 -15   5   9 486.803 1367.86   0
  14   5  -9 3474.63 1081.64   1
 -14   5   9 2612.46 1389.05   2
 -14   5   9 4619.70 1489.15   0
 -13   5   9 4667.07 1455.77   2
  13   5  -9 5036.34 1133.65   1
  12   5  -9 2603.02 1044.61   1
  11   5  -9 1739.72 974.783   1
  10   5  -9 156.632 972.727   1
  10  -5  -9 453.914 1043.48   1
   9   5  -9 3511.97 1003.97   1
   9  -5  -9 2831.18 1022.40   1
   8   5  -9 12131.0 1243.27   1
   8  -5  -9 11500.3 1230.13   1
   7  -5  -9 7796.61 1097.67   1
   7   5  -9 8261.31 1172.51   1
   6  -5  -9 1157.87 891.822   1
   6   5  -9 570.747 995.311   1
   5  -5  -9 290.417 845.629   1
   5   5  -9 263.476 958.870   1
   4  -5  -9 6946.83 989.217   1
   4   5  -9 6297.14 1069.61   1
   3   5  -9 11892.7 1209.82   1
   3  -5  -9 13360.8 1081.16   1
   2   5  -9 8192.82 1158.17   1
   2  -5  -9 9419.78 981.160   1
   1  -5  -9 3920.05 899.387   1
   1   5  -9 3642.88 1059.06   1
   0   5  -9 594.833 994.639   1
  -1   5  -9 8491.10 1190.93   1
  -2   5  -9 10946.5 1257.53   1
  -3   5  -9 6217.69 1214.97   1
  -4   5  -9 1308.52 1128.58   1
  -5   5  -9 123.456 1141.01   1
  -6   5  -9 3838.36 1240.35   1
  -7   5  -9 8232.28 1382.98   1
  -8   5  -9 4800.85 1340.87   1
  -9   5  -9 928.223 1255.28   1
  10   5   9 472.441 1392.23   2
 -10   5  -9-72.2424 1274.74   1
  11   5   9 2345.24 1425.29   2
 -11   5  -9 2486.59 1393.11   1
 -14   6   9 352.641 1364.30   2
 -13   6   9 207.853 1475.66   2
 -12   6   9 2005.63 1409.92   2
 -11   6   9 3953.04 1546.81   2
  11  -6  -9 4655.48 1129.46   1
 -10   6   9 4172.52 1583.77   2
  -9   6   9 2439.20 1478.26   2
  -8   6   9 55.8161 1479.81   2
  -7   6   9 127.787 1493.18   2
   7   6  -9 137.951 885.095   1
  -6   6   9 10028.0 1764.27   2
   6   6  -9 7753.91 1100.28   1
  -5   6   9 5184.26 1582.80   2
   5   6  -9 4964.39 1086.12   1
   4   6  -9 1606.77 1024.07   1
   3   6  -9-124.848 938.004   1
   2   6  -9 1234.99 1008.91   1
   1   6  -9 5866.75 1146.36   1
   0   6  -9 3708.94 1073.35   1
  -1   6  -9 2335.37 1107.16   1
  -2   6  -9 399.775 1080.01   1
   3   6   9 5162.23 1615.51   2
  -3   6  -9 4420.31 1206.33   1
   4   6   9 6202.19 1598.73   2
  -4   6  -9 2946.01 1245.89   1
   5   6   9 5097.81 1669.78   2
  -5   6  -9 5694.88 1292.08   1
   6   6   9 1750.25 1536.70   2
  -6   6  -9 199.450 1225.56   1
   7   6   9 251.608 1514.47   2
  -7   6  -9-261.798 1210.68   1
   8   6   9 711.535 1510.41   2
  -8   6  -9 708.399 1226.39   1
   9   6   9 5271.91 1688.78   2
  -9   6  -9 3423.08 1349.64   1
  10   6   9 2323.41 1404.56   2
  11   6   9 866.091 1507.54   2
 -13   7   9 1096.27 1595.03   2
 -12   7   9 505.163 1492.65   2
 -11   7   9-98.1288 1518.91   2
 -10   7   9 528.988 1626.53   2
  -9   7   9 1226.42 1629.45   2
  -8   7   9 2585.66 1558.27   2
  -7   7   9 917.338 1517.50   2
  -6   7   9 802.673 1624.71   2
  -5   7   9-144.643 1548.99   2
  -4   7   9 2344.20 1625.57   2
  -3   7   9 129.641 1519.08   2
  -2   7   9 1666.31 1475.84   2
  -1   7   9 867.409 1446.00   2
   0   7   9 560.739 1451.94   2
   1   7   9 1170.22 1506.91   2
  -1   7  -9 285.626 1072.74   1
   2   7   9 1161.98 1574.90   2
  -2   7  -9-47.2662 1114.66   1
   3   7   9 3240.34 1563.62   2
  -3   7  -9 1042.07 1123.12   1
   4   7   9 1374.62 1681.85   2
  -4   7  -9 1066.15 1127.49   1
   5   7   9-249.454 1451.90   2
  -5   7  -9-646.365 1196.16   1
   6   7   9 216.312 1564.67   2
  -6   7  -9 368.720 1251.09   1
   7   7   9 1510.95 1612.76   2
  -7   7  -9 1758.23 1298.32   1
 -19   0  10 506.267 1120.41   0
 -18   0  10 21.0027 1097.04   0
 -17   0  10 4909.10 1256.25   0
  16   0 -10 8274.39 1453.39   1
 -16   0  10 9187.37 1222.57   0
  15   0 -10 2273.39 1281.19   1
 -15   0  10 2855.21 1093.36   0
  14   0 -10 1116.25 1204.19   1
  13   0 -10 2081.68 1253.19   1
  12   0 -10 14747.6 1487.03   1
  11   0 -10 8280.16 1324.10   1
  10   0 -10 10365.6 1375.52   1
   9   0 -10 964.690 1122.10   1
   8   0 -10 1626.45 1139.79   1
   7   0 -10 29913.7 1660.28   1
   6   0 -10 13641.2 1378.39   1
   5   0 -10 9490.13 1251.42   1
   4   0 -10 1299.87 1074.11   1
   3   0 -10 1825.88 1071.44   1
   2   0 -10 12860.6 1286.81   1
   1   0 -10 20667.5 1414.00   1
   0   0 -10 8340.68 1218.67   1
  -1   0 -10-207.210 1003.16   1
  -2   0 -10 8380.08 1174.09   1
  -3   0 -10 7692.57 1207.27   1
  -4   0 -10 3076.87 1159.34   1
  -5   0 -10 15563.0 1380.08   1
  -6   0 -10 1248.95 1100.10   1
  -7   0 -10 635.227 1099.81   1
  -8   0 -10 12100.1 1421.59   1
  -9   0 -10 12452.4 1444.53   1
 -10   0 -10 6923.29 1393.63   1
 -11   0 -10-738.493 1220.43   1
 -12   0 -10-132.294 1261.69   1
 -13   0 -10 2777.60 1554.27   0
 -13   0 -10 1951.21 1314.90   1
 -14   0 -10 11012.6 1705.79   0
 -14   0 -10 9681.72 1613.23   1
 -21   1  10 795.081 1282.98   0
 -20   1  10 207.846 1182.24   0
  19   1 -10 4588.47 1369.14   1
 -19   1  10 4811.18 1325.16   0
  18   1 -10 5980.78 1399.37   1
 -18   1  10 4281.20 1302.38   0
  17   1 -10 4562.24 1340.04   1
 -17   1  10 6451.43 1235.79   0
  16   1 -10-242.252 1205.84   1
 -16   1  10 210.297 1157.10   0
  15   1 -10 1917.13 1219.66   1
 -15   1  10 2435.03 1143.81   0
  14   1 -10 3497.51 1272.21   1
  14  -1 -10 4117.16 1355.88   1
 -14   1  10 4337.79 1239.69   0
  13   1 -10 8211.92 1365.41   1
  13  -1 -10 7651.46 1377.94   1
  12   1 -10 8083.83 1331.52   1
  12  -1 -10 9568.13 1421.77   1
  11   1 -10 574.644 1119.47   1
  11  -1 -10-74.9596 1152.10   1
  10   1 -10 9038.30 1338.65   1
  10  -1 -10 7791.58 1289.87   1
   9   1 -10 2093.88 1150.76   1
   9  -1 -10 2256.60 1188.82   1
   8   1 -10 27660.9 1614.24   1
   8  -1 -10 26026.2 1613.89   1
   7   1 -10 2341.46 1114.98   1
   7  -1 -10 2385.36 1135.07   1
   6   1 -10 184.171 1065.14   1
   6  -1 -10-74.4792 1019.82   1
   5   1 -10 5766.08 1180.04   1
   5  -1 -10 6105.96 1133.33   1
   4   1 -10 17337.9 1397.58   1
   4  -1 -10 18261.7 1381.30   1
   3   1 -10 19205.4 1432.46   1
   3  -1 -10 19588.0 1393.24   1
   2   1 -10 4556.54 1170.53   1
   2  -1 -10 5848.33 1124.84   1
   1  -1 -10 505.020 1009.49   1
   1   1 -10-107.963 1057.20   1
   0  -1 -10 2316.62 1026.88   1
   0   1 -10 2960.87 1115.87   1
  -1   1 -10 17736.4 1395.75   1
  -1  -1 -10 18023.9 1340.67   1
  -2   1 -10 17587.9 1415.64   1
  -2  -1 -10 17526.8 1317.39   1
  -3   1 -10 14566.8 1364.28   1
  -3  -1 -10 12075.4 1255.27   1
  -4   1 -10 386.003 1091.84   1
  -4  -1 -10-29.8329 1036.51   1
  -5   1 -10 13544.7 1399.59   1
  -5  -1 -10 12239.9 1317.28   1
  -6   1 -10 8478.25 1308.78   1
  -6  -1 -10 8404.81 1239.46   1
  -7   1 -10 10066.3 1390.25   1
  -7  -1 -10 9522.34 1304.02   1
  -8   1 -10 4330.92 1265.38   1
  -8  -1 -10 4194.38 1214.06   1
  -9   1 -10-169.327 1221.61   1
  -9  -1 -10 204.658 1134.21   1
 -10   1 -10 5116.63 1383.37   1
 -10  -1 -10 5872.38 1334.20   1
 -11   1 -10 9363.37 1596.04   0
 -11   1 -10 8277.43 1469.04   1
 -11  -1 -10 8635.93 1425.84   1
 -12  -1 -10 7315.27 1399.41   1
 -12   1 -10 6468.15 1494.01   1
 -12   1 -10 6521.37 1514.14   0
 -13   1 -10 2125.18 1429.90   0
 -13  -1 -10 2296.34 1337.49   1
 -13   1 -10 2837.28 1359.98   1
 -14  -1 -10 747.705 1296.87   1
 -14   1 -10-52.1121 1377.62   1
 -14   1 -10 1402.91 1515.12   0
 -20   2  10 434.670 1370.19   0
  19   2 -10 233.305 1245.38   1
 -19   2  10 324.181 1336.13   0
  18   2 -10-495.923 1220.83   1
 -18   2  10-40.4644 1281.96   0
  17   2 -10 1338.18 1211.91   1
 -17   2  10 1190.11 1325.35   0
  16   2 -10 3879.52 1283.59   1
 -16   2  10 4921.72 1413.03   0
  15   2 -10 4639.12 1255.04   1
 -15   2  10 3412.13 1207.77   0
  14   2 -10-112.370 1136.01   1
 -14   2  10 455.755 1227.59   0
  13   2 -10 1908.27 1167.76   1
  13  -2 -10 2323.29 1250.86   1
  12   2 -10 7826.31 1285.22   1
  12  -2 -10 7517.37 1338.33   1
  11   2 -10 5843.99 1233.73   1
  11  -2 -10 6304.34 1283.06   1
  10   2 -10 1643.23 1116.76   1
  10  -2 -10 3136.61 1185.65   1
   9   2 -10 968.313 1092.81   1
   9  -2 -10 1096.38 1078.93   1
   8   2 -10 2484.61 1101.16   1
   8  -2 -10 3261.68 1135.00   1
   7   2 -10 5620.03 1180.63   1
   7  -2 -10 6260.65 1214.41   1
   6   2 -10 7275.02 1226.95   1
   6  -2 -10 5006.26 1107.21   1
   5   2 -10 4373.26 1147.71   1
   5  -2 -10 4706.63 1107.36   1
   4   2 -10 2629.21 1085.61   1
   4  -2 -10 3067.06 1061.16   1
   3   2 -10 3354.86 1132.17   1
   3  -2 -10 3299.10 1021.36   1
   2  -2 -10 3616.71 1040.53   1
   2   2 -10 3735.14 1153.52   1
   1  -2 -10 5038.15 1093.14   1
   1   2 -10 4476.04 1149.26   1
   0  -2 -10 6887.77 1128.15   1
   0   2 -10 7295.61 1199.36   1
  -1   2 -10 597.980 1075.50   1
  -1  -2 -10 6.99121 990.913   1
  -2   2 -10 3021.69 1125.70   1
  -2  -2 -10 4299.77 1066.84   1
  -3   2 -10 7583.68 1241.44   1
  -3  -2 -10 6184.69 1099.85   1
  -4   2 -10 1487.73 1153.29   1
  -4  -2 -10 1163.96 995.446   1
  -5   2 -10 8535.19 1317.92   1
  -5  -2 -10 7427.52 1182.53   1
  -6   2 -10 608.438 1154.56   1
  -6  -2 -10 245.127 1036.20   1
  -7   2 -10-112.835 1139.26   1
  -7  -2 -10 500.422 1035.11   1
  -8   2 -10 4748.90 1302.62   1
  -8  -2 -10 4614.03 1154.33   1
  -9   2 -10 2752.34 1212.35   0
  -9   2 -10 2595.61 1281.29   1
  -9  -2 -10 4319.77 1203.05   1
 -10   2 -10 3663.06 1354.36   0
 -10   2 -10 3272.20 1395.68   1
 -10  -2 -10 3216.44 1197.12   1
 -11   2 -10 44.1835 1365.23   1
 -11  -2 -10 601.258 1209.72   1
 -11   2 -10 256.118 1327.12   0
 -12   2 -10 331.952 1425.01   0
 -12  -2 -10-49.3215 1179.74   1
 -12   2 -10 314.007 1336.10   1
 -13   2 -10 475.007 1451.12   0
 -13  -2 -10 456.374 1223.28   1
 -13   2 -10 736.587 1364.90   1
 -14   2 -10 2013.39 1523.55   1
 -14   2 -10 4109.16 1610.71   0
  19   3 -10 240.357 1177.46   1
  18   3 -10 495.441 1158.63   1
 -18   3  10 1308.60 1352.62   0
  17   3 -10 1270.70 1230.84   1
 -17   3  10 1111.92 1360.83   0
  16   3 -10 54.6839 1100.55   1
 -16   3  10-313.035 1362.79   0
  15   3 -10 1270.13 1126.77   1
 -15   3  10 1591.55 1228.90   0
  14   3 -10 641.975 1124.54   1
  13   3 -10 703.455 1116.49   1
  12   3 -10 1990.93 1115.95   1
  12  -3 -10 2617.27 1201.78   1
  11   3 -10 500.433 1092.85   1
  11  -3 -10 1138.83 1124.66   1
  10   3 -10-23.8815 1045.52   1
  10  -3 -10 695.442 1070.37   1
   9   3 -10 3054.86 1116.81   1
   9  -3 -10 1346.94 1071.37   1
   8   3 -10 2524.37 1077.83   1
   8  -3 -10 2795.80 1111.34   1
   7   3 -10 825.872 1028.91   1
   7  -3 -10 518.045 1025.61   1
   6   3 -10-253.403 1020.82   1
   6  -3 -10 25.0176 959.014   1
   5   3 -10 1759.19 1060.27   1
   5  -3 -10 2189.41 1037.02   1
   4   3 -10 2264.23 1096.34   1
   4  -3 -10 2450.03 980.300   1
   3  -3 -10 6251.53 1078.86   1
   3   3 -10 4880.52 1159.99   1
   2  -3 -10 966.461 965.001   1
   2   3 -10 458.990 1067.66   1
   1  -3 -10 166.893 918.087   1
   1   3 -10-63.2977 1033.99   1
   0  -3 -10 1077.33 993.151   1
   0   3 -10 804.332 1073.80   1
  -1   3 -10 3209.81 1126.29   1
  -1  -3 -10 3079.39 1008.22   1
  -2   3 -10 1684.35 1102.11   1
  -2  -3 -10 1975.44 905.842   1
  -3   3 -10 2447.97 1163.26   1
  -3  -3 -10 2645.25 996.821   1
  -4   3 -10 193.915 1136.70   1
  -4  -3 -10-700.600 960.113   1
  -5   3 -10-383.182 1043.67   0
  -5   3 -10-510.530 1163.98   1
  -5  -3 -10-13.0795 957.367   1
  -6   3 -10 5158.30 1167.78   0
  -6   3 -10 4899.64 1322.90   1
  -6  -3 -10 4028.86 1075.33   1
  -7   3 -10 1129.20 1221.36   1
  -7  -3 -10 806.713 1010.06   1
  -7   3 -10 471.574 1171.14   0
  -8   3 -10 1959.27 1274.60   0
  -8   3 -10 1025.92 1188.74   1
  -8  -3 -10 1813.37 1047.97   1
  -9   3 -10 35.1801 1270.28   0
  -9   3 -10-575.839 1255.00   1
  -9  -3 -10 163.088 1072.41   1
 -10   3 -10-110.931 1332.03   1
 -10  -3 -10 433.710 1077.66   1
 -10   3 -10 611.495 1266.42   0
 -11  -3 -10 2367.85 1168.84   1
 -11   3 -10 3171.49 1426.71   1
 -11   3 -10 1036.71 1280.56   0
 -12   3 -10 1563.10 1436.32   0
 -12   3 -10 356.802 1363.17   1
 -13   3 -10 841.629 1438.68   0
 -14   3 -10 356.151 1404.40   0
  19   4 -10 602.016 1055.78   1
  18   4 -10 379.240 1168.61   1
  17   4 -10 512.737 1104.40   1
  16   4 -10 11.6435 1088.09   1
 -16   4  10 711.126 1279.59   0
  15   4 -10-181.407 1122.68   1
  14   4 -10-251.135 1079.01   1
  13   4 -10-849.878 1040.17   1
  12   4 -10-334.859 1028.99   1
  12  -4 -10 951.930 1156.02   1
  11   4 -10-19.6017 1041.73   1
  11  -4 -10-86.6498 1091.94   1
  10   4 -10 210.631 1028.81   1
  10  -4 -10 899.937 1099.41   1
   9   4 -10-135.259 1002.19   1
   9  -4 -10 242.517 1019.32   1
   8   4 -10-339.799 1003.29   1
   8  -4 -10 139.138 1025.70   1
   7   4 -10 152.387 1020.67   1
   7  -4 -10 118.974 1024.15   1
   6   4 -10-238.335 1020.85   1
   6  -4 -10-6.42226 972.579   1
   5  -4 -10 388.013 940.279   1
   5   4 -10 861.807 1022.67   1
   4  -4 -10 165.621 935.840   1
   4   4 -10 1021.62 1037.61   1
   3  -4 -10-136.497 902.098   1
   3   4 -10-373.042 1013.43   1
   2  -4 -10-67.0986 879.741   1
   2   4 -10 12.1225 1025.09   1
   1  -4 -10 105.275 896.476   1
   1   4 -10-50.6023 1056.10   1
   0   4 -10 852.096 1050.85   1
   0  -4 -10 850.967 896.948   1
  -1   4 -10-340.852 1040.64   1
  -1  -4 -10 232.634 865.811   1
  -2   4 -10-8.87208 1090.26   1
  -2  -4 -10-125.809 874.363   1
  -3   4 -10 71.1424 1104.23   1
  -3  -4 -10-31.4171 850.379   1
  -4   4 -10-428.658 1148.87   1
  -4  -4 -10 75.7408 888.250   1
  -5   4 -10 29.2546 1157.95   1
  -5  -4 -10 939.896 900.793   1
  -6   4 -10 695.027 1177.54   1
  -7   4 -10 607.825 1108.06   0
  -7   4 -10-138.869 1255.89   1
  -8   4 -10 1060.63 1177.88   0
  -8   4 -10-318.993 1256.98   1
  -9   4 -10-279.332 1256.36   0
  -9   4 -10-557.605 1318.24   1
 -10   4 -10 695.263 1202.33   0
 -10   4 -10 1632.57 1331.80   1
 -11   4 -10 540.447 1352.21   0
 -11   4 -10-1301.15 1361.77   1
 -12   4 -10 327.638 1343.17   0
 -13   4 -10 411.201 1381.44   0
 -14   4 -10 585.620 1428.71   0
 -14   5  10 1371.06 1367.15   2
  14   5 -10 1772.45 1117.27   1
  13   5 -10 454.945 1071.04   1
  13  -5 -10 438.068 1177.83   1
  12   5 -10 195.938 1054.56   1
  12  -5 -10 1422.58 1160.72   1
  11   5 -10 492.160 1040.47   1
  11  -5 -10-25.0911 1099.24   1
  10   5 -10-8.53203 1002.94   1
  10  -5 -10-188.162 1064.54   1
   9   5 -10 2073.08 1055.66   1
   9  -5 -10 1653.40 1012.41   1
   8   5 -10 1493.25 1059.91   1
   8  -5 -10 952.738 1050.95   1
   7  -5 -10 427.738 975.950   1
   7   5 -10 529.366 977.560   1
   6  -5 -10-70.1002 928.043   1
   6   5 -10 245.213 1052.76   1
   5  -5 -10-127.607 916.444   1
   5   5 -10 212.353 1010.00   1
   4  -5 -10 2864.98 935.371   1
   4   5 -10 2853.00 1054.37   1
   3  -5 -10 314.492 854.307   1
   3   5 -10 238.695 1023.42   1
   2   5 -10 202.410 1075.36   1
   1   5 -10-755.000 1067.49   1
   0   5 -10-70.1911 1068.56   1
  -1   5 -10 2676.16 1119.24   1
  -2   5 -10 1218.15 1116.23   1
  -3   5 -10-33.4885 1106.91   1
  -4   5 -10 383.604 1129.71   1
  -5   5 -10 826.319 1201.85   1
  -6   5 -10 1517.76 1260.95   1
  -7   5 -10 1377.05 1286.08   1
  -8   5 -10 821.765 1319.05   1
  -9   5 -10 255.180 1336.64   1
 -10   5 -10-279.086 1288.16   1
  11   5  10 1594.54 1494.34   2
 -14   6  10-210.488 1521.20   2
 -13   6  10 635.778 1439.52   2
 -12   6  10 1802.84 1583.03   2
 -11   6  10 6438.25 1726.93   2
 -10   6  10 1724.99 1504.34   2
  -9   6  10-105.181 1494.71   2
  -8   6  10 901.779 1556.21   2
   7   6 -10 1125.10 963.248   1
   6   6 -10 2944.79 1099.92   1
   5   6 -10 2606.76 1071.68   1
   4   6 -10-296.715 1052.32   1
   3   6 -10 625.649 1021.34   1
   2   6 -10 1855.87 1143.23   1
   1   6 -10 5237.70 1184.43   1
   0   6 -10 1642.09 1139.84   1
  -1   6 -10 21.1678 1095.73   1
  -2   6 -10 1333.63 1173.44   1
  -3   6 -10 2536.92 1205.51   1
  -4   6 -10 3071.78 1269.55   1
   5   6  10 1754.72 1477.05   2
  -5   6 -10 459.192 1242.21   1
   6   6  10 133.825 1482.55   2
  -6   6 -10 536.587 1265.41   1
   7   6  10 1507.27 1557.82   2
  -7   6 -10 1413.34 1302.57   1
   8   6  10 800.546 1494.79   2
  -8   6 -10 1050.11 1338.33   1
   9   6  10 2940.21 1548.93   2
  10   6  10 45.4066 1538.32   2
  -1   7 -10 3060.17 1241.38   1
  -2   7 -10 4840.92 1332.01   1
  -3   7 -10-133.390 1194.73   1
  -4   7 -10 832.202 1187.30   1
  -5   7 -10 3694.11 1392.75   1
  -6   7 -10 2171.89 1324.07   1
  18   0 -11-321.914 1324.55   1
  17   0 -11-583.072 1351.31   1
  16   0 -11 270.192 1292.94   1
  15   0 -11 98.4632 1249.20   1
  14   0 -11 614.628 1234.53   1
  13   0 -11-226.938 1191.73   1
  12   0 -11-231.110 1195.30   1
  11   0 -11 4.42583 1159.69   1
  10   0 -11-697.269 1186.10   1
   9   0 -11-37.1932 1146.21   1
   8   0 -11 154.379 1123.58   1
   7   0 -11-96.2525 1114.90   1
   6   0 -11-287.880 1105.59   1
   5   0 -11-34.0821 1092.80   1
   4   0 -11-448.934 1084.28   1
   3   0 -11-386.997 1084.48   1
   2   0 -11 128.381 1076.87   1
   1   0 -11-276.840 1078.55   1
   0   0 -11-568.327 1106.69   1
  -1   0 -11-165.578 1080.70   1
  -2   0 -11 629.472 1087.69   1
  -3   0 -11-60.2612 1112.55   1
  -4   0 -11-21.5317 1117.07   1
  -5   0 -11 158.961 1096.09   1
  -6   0 -11-436.469 1148.52   1
  -7   0 -11 337.204 1167.89   1
  -8   0 -11-333.439 1188.39   1
  -9   0 -11 852.661 1242.58   1
 -10   0 -11 167.950 1292.42   1
 -11   0 -11-769.115 1297.00   1
 -12   0 -11-417.955 1353.78   1
 -13   0 -11 619.609 1514.34   0
 -13   0 -11-434.598 1372.29   1
 -20   1  11 1451.60 1208.61   0
 -19   1  11 860.701 1189.67   0
  18   1 -11 1208.13 1319.37   1
  18  -1 -11 1506.64 1401.76   1
 -18   1  11 1410.97 1182.06   0
  17   1 -11-249.388 1264.93   1
  17  -1 -11 1223.21 1359.21   1
  16   1 -11 1079.30 1287.80   1
  16  -1 -11-190.559 1309.97   1
  15   1 -11 317.219 1252.04   1
  15  -1 -11 522.487 1242.12   1
  14   1 -11 1131.18 1247.13   1
  14  -1 -11 2344.80 1283.92   1
  13   1 -11 1040.45 1212.86   1
  13  -1 -11 1030.42 1233.75   1
  12   1 -11 613.804 1215.91   1
  12  -1 -11 409.781 1212.31   1
  11   1 -11 942.164 1211.77   1
  11  -1 -11 467.948 1161.89   1
  10   1 -11-214.556 1177.02   1
  10  -1 -11-394.444 1203.07   1
   9   1 -11 2715.86 1197.61   1
   9  -1 -11 2393.50 1209.86   1
   8   1 -11 1617.03 1129.54   1
   8  -1 -11 1026.16 1155.23   1
   7   1 -11 105.468 1103.98   1
   7  -1 -11 424.215 1116.14   1
   6   1 -11-24.5829 1110.81   1
   6  -1 -11 559.656 1096.51   1
   5   1 -11 2736.41 1156.00   1
   5  -1 -11 2746.46 1125.51   1
   4   1 -11 2043.83 1118.75   1
   4  -1 -11 1473.72 1127.40   1
   3   1 -11 1038.66 1105.14   1
   3  -1 -11 709.646 1054.99   1
   2   1 -11 728.581 1087.46   1
   2  -1 -11 156.111 1063.48   1
   1  -1 -11 891.524 1073.15   1
   1   1 -11 776.371 1112.84   1
   0   1 -11 1376.81 1084.40   1
   0  -1 -11 1219.71 1077.74   1
  -1   1 -11 2766.29 1126.69   1
  -1  -1 -11 2438.16 1131.68   1
  -2   1 -11 607.858 1141.36   1
  -2  -1 -11 1240.09 1066.78   1
  -3   1 -11-46.3317 1150.44   1
  -3  -1 -11-92.6080 1092.24   1
  -4   1 -11 1010.92 1189.64   1
  -4  -1 -11 905.277 1087.26   1
  -5   1 -11 249.718 1163.82   1
  -5  -1 -11 52.7049 1074.51   1
  -6   1 -11 2350.26 1235.31   1
  -6  -1 -11 2389.71 1172.21   1
  -7   1 -11 1482.75 1193.48   1
  -7  -1 -11 547.299 1134.64   1
  -8   1 -11 396.416 1240.29   1
  -8  -1 -11-374.878 1178.27   1
  -9   1 -11 445.299 1269.58   1
  -9  -1 -11 855.230 1216.44   1
 -10   1 -11 427.087 1304.17   1
 -10  -1 -11 366.264 1254.11   1
 -11   1 -11 727.507 1415.15   0
 -11   1 -11 703.351 1331.42   1
 -11  -1 -11 254.622 1244.05   1
 -12   1 -11 14.4636 1457.65   0
 -12  -1 -11-482.748 1274.47   1
 -12   1 -11-930.531 1380.27   1
 -13   1 -11-265.221 1412.17   0
 -13  -1 -11-186.469 1295.96   1
 -13   1 -11 402.180 1426.18   1
 -14  -1 -11-407.893 1336.92   1
 -19   2  11 861.949 1233.31   0
  18   2 -11 566.699 1259.97   1
 -18   2  11-508.069 1234.97   0
  17   2 -11 1097.76 1251.97   1
  17  -2 -11 2620.10 1427.99   1
  16   2 -11 1844.85 1267.48   1
  16  -2 -11 2275.34 1339.60   1
  15   2 -11 1653.81 1259.05   1
  15  -2 -11 2432.74 1341.74   1
  14   2 -11 523.167 1195.15   1
  14  -2 -11-528.348 1249.31   1
  13   2 -11 585.617 1215.46   1
  13  -2 -11 613.776 1260.33   1
  12   2 -11 4655.93 1272.11   1
  12  -2 -11 4620.38 1339.20   1
  11  -2 -11 7955.62 1376.43   1
  11   2 -11 9664.66 1369.77   1
  10   2 -11-443.263 1132.35   1
  10  -2 -11 25.7701 1171.65   1
   9   2 -11 326.332 1120.99   1
   9  -2 -11 644.321 1130.09   1
   8   2 -11 6275.81 1258.37   1
   8  -2 -11 7506.31 1319.92   1
   7   2 -11 4860.93 1189.31   1
   7  -2 -11 4669.27 1207.09   1
   6   2 -11 3677.13 1190.94   1
   6  -2 -11 4281.84 1174.93   1
   5   2 -11 1820.96 1134.32   1
   5  -2 -11 1143.75 1071.89   1
   4   2 -11 334.920 1126.82   1
   4  -2 -11 119.058 1048.49   1
   3   2 -11 2395.65 1150.56   1
   3  -2 -11 2141.88 1065.53   1
   2  -2 -11 7410.01 1208.71   1
   2   2 -11 7984.60 1309.34   1
   1  -2 -11 3929.78 1113.81   1
   1   2 -11 3220.70 1208.21   1
   0   2 -11 2408.88 1144.76   1
   0  -2 -11 2917.19 1055.25   1
  -1   2 -11-74.3971 1137.36   1
  -1  -2 -11 330.851 1041.38   1
  -2   2 -11 1089.12 1151.65   1
  -2  -2 -11 1412.03 1042.66   1
  -3   2 -11 3975.01 1226.25   1
  -3  -2 -11 4419.92 1125.31   1
  -4   2 -11 10487.4 1367.71   1
  -4  -2 -11 8910.98 1270.34   1
  -5   2 -11-109.193 1125.75   1
  -5  -2 -11 97.5722 1043.46   1
  -6   2 -11 356.077 1178.21   1
  -6  -2 -11 728.081 1077.65   1
  -7   2 -11 2348.46 1276.81   1
  -7  -2 -11 2158.90 1196.18   1
  -8   2 -11 6090.11 1424.89   1
  -8  -2 -11 7009.03 1316.46   1
  -9   2 -11 2747.46 1344.43   0
  -9   2 -11 1874.83 1411.32   1
  -9  -2 -11 2005.54 1227.95   1
 -10   2 -11 504.686 1283.23   0
 -10   2 -11 988.159 1355.39   1
 -10  -2 -11 690.909 1229.83   1
 -11   2 -11-344.535 1324.13   1
 -11  -2 -11-48.1602 1163.54   1
 -11   2 -11 71.2144 1285.82   0
 -12   2 -11 2528.74 1392.97   0
 -12  -2 -11 2222.79 1285.30   1
 -12   2 -11 2687.61 1475.37   1
 -13   2 -11 3956.52 1505.95   0
 -13  -2 -11 4506.73 1385.46   1
  18   3 -11 1058.07 1265.84   1
  17   3 -11 602.143 1231.56   1
  16   3 -11 723.511 1207.11   1
  16  -3 -11 760.222 1309.93   1
  15   3 -11 4958.65 1322.05   1
  15  -3 -11 5373.87 1414.45   1
  14   3 -11 5574.39 1299.52   1
  14  -3 -11 4093.36 1389.74   1
  13   3 -11 5384.06 1298.66   1
  13  -3 -11 4870.18 1343.85   1
  12   3 -11-393.186 1136.97   1
  12  -3 -11-307.073 1180.76   1
  11   3 -11 1490.62 1152.35   1
  11  -3 -11 641.035 1169.85   1
  10   3 -11 2861.35 1185.06   1
  10  -3 -11 3629.85 1209.81   1
   9   3 -11 9859.87 1347.33   1
   9  -3 -11 9992.11 1361.10   1
   8   3 -11 4899.10 1219.73   1
   8  -3 -11 3883.43 1204.80   1
   7   3 -11 559.277 1096.32   1
   7  -3 -11 429.442 1103.95   1
   6   3 -11 811.847 1116.01   1
   6  -3 -11 1379.94 1086.55   1
   5   3 -11 10415.7 1335.78   1
   5  -3 -11 10106.5 1282.08   1
   4  -3 -11 8208.69 1206.97   1
   4   3 -11 9731.83 1342.61   1
   3  -3 -11 2704.31 1046.02   1
   3   3 -11 1817.42 1163.47   1
   2  -3 -11 809.611 1034.50   1
   2   3 -11 1511.61 1121.16   1
   1  -3 -11 2065.40 1024.18   1
   1   3 -11 1980.82 1118.84   1
   0   3 -11 7794.19 1313.36   1
   0  -3 -11 7912.31 1167.64   1
  -1  -3 -11 8751.93 1183.72   1
  -1   3 -11 5836.17 1293.86   1
  -2   3 -11 5709.01 1290.90   1
  -2  -3 -11 6411.76 1129.54   1
  -3   3 -11 681.901 1177.87   1
  -3  -3 -11 336.307 994.760   1
  -4   3 -11 720.127 1196.83   1
  -4  -3 -11 611.755 1011.15   1
  -5   3 -11 7953.04 1412.43   1
  -5   3 -11 8430.28 1246.43   0
  -5  -3 -11 6651.13 1169.91   1
  -6   3 -11 7700.38 1433.61   1
  -6   3 -11 6838.26 1277.59   0
  -6  -3 -11 7701.32 1194.78   1
  -7   3 -11 4659.22 1247.36   0
  -7   3 -11 5419.88 1377.98   1
  -7  -3 -11 5495.59 1191.98   1
  -8   3 -11 714.321 1191.90   0
  -8   3 -11 142.412 1257.43   1
  -8  -3 -11 528.700 1106.87   1
  -9   3 -11 344.140 1263.81   0
  -9   3 -11 1501.87 1372.74   1
  -9  -3 -11 2285.15 1167.41   1
 -10   3 -11 4912.91 1502.75   0
 -10   3 -11 3957.67 1432.72   1
 -11   3 -11 5295.06 1544.51   0
 -12   3 -11 1777.29 1416.47   0
 -13   3 -11 1296.04 1460.18   0
  17   4 -11 2554.13 1168.82   1
  16   4 -11 4477.06 1307.33   1
  16  -4 -11 4882.22 1454.10   1
  15   4 -11 1789.26 1166.11   1
  15  -4 -11 1216.68 1277.84   1
  14   4 -11 278.486 1172.67   1
  14  -4 -11 704.033 1236.77   1
  13   4 -11 714.217 1116.23   1
  13  -4 -11-245.189 1228.32   1
  12   4 -11 7133.11 1296.29   1
  12  -4 -11 6757.37 1360.96   1
  11   4 -11 7020.66 1270.44   1
  11  -4 -11 6991.92 1331.97   1
  10   4 -11 2348.67 1161.37   1
  10  -4 -11 2511.39 1174.25   1
   9   4 -11 134.393 1094.40   1
   9  -4 -11-259.011 1119.48   1
   8   4 -11 1703.42 1141.89   1
   8  -4 -11 2805.99 1108.82   1
   7   4 -11 8335.90 1293.02   1
   7  -4 -11 9419.16 1259.12   1
   6   4 -11 7414.44 1306.06   1
   6  -4 -11 6166.83 1183.35   1
   5  -4 -11 6952.70 1137.05   1
   5   4 -11 6804.68 1283.29   1
   4  -4 -11 987.947 1006.52   1
   4   4 -11 1041.54 1108.20   1
   3  -4 -11 1261.88 991.465   1
   3   4 -11 1758.24 1132.99   1
   2   4 -11 11352.1 1379.31   1
   2  -4 -11 10738.7 1244.09   1
   1   4 -11 12124.8 1415.31   1
   1  -4 -11 10958.2 1226.16   1
   0   4 -11 3364.44 1216.55   1
   0  -4 -11 2813.67 1016.25   1
  -1   4 -11 670.661 1125.45   1
  -1  -4 -11 642.546 913.770   1
  -2   4 -11 3369.99 1245.58   1
  -2  -4 -11 4527.93 1048.55   1
  -3   4 -11 6577.73 1355.58   1
  -3  -4 -11 7228.90 1140.81   1
  -4   4 -11 7763.96 1401.79   1
  -5   4 -11-270.684 1223.84   1
  -6   4 -11 637.396 1302.14   1
  -7   4 -11 2486.79 1323.45   1
  -8   4 -11 7985.96 1514.05   1
  -9   4 -11 2292.11 1347.42   1
  15  -5 -11 1930.35 1302.67   1
  14   5 -11 5053.12 1265.51   1
  14  -5 -11 4350.98 1357.75   1
  13   5 -11 4941.45 1233.30   1
  13  -5 -11 3654.73 1255.48   1
  12   5 -11 1266.57 1132.26   1
  12  -5 -11 1050.68 1165.20   1
  11   5 -11 134.056 1110.84   1
  11  -5 -11 696.008 1091.93   1
  10   5 -11 4722.20 1217.27   1
  10  -5 -11 4832.69 1227.82   1
   9   5 -11 6658.16 1253.36   1
   9  -5 -11 5921.36 1229.81   1
   8  -5 -11 4007.72 1146.89   1
   8   5 -11 4774.57 1229.01   1
   7  -5 -11-272.392 988.733   1
   7   5 -11 221.970 1087.04   1
   6  -5 -11 1495.69 987.923   1
   6   5 -11 1219.26 1102.10   1
   5  -5 -11 7105.24 1144.90   1
   5   5 -11 8664.68 1296.38   1
   4   5 -11 5683.50 1221.06   1
   3   5 -11 1964.64 1162.08   1
   2   5 -11 527.782 1127.99   1
   1   5 -11 1141.28 1140.34   1
   0   5 -11 6470.18 1288.48   1
  -1   5 -11 6401.09 1325.37   1
  -2   5 -11 2818.57 1240.23   1
  -3   5 -11 1453.02 1245.80   1
  -4   5 -11 1076.70 1237.74   1
  -5   5 -11 5075.61 1391.74   1
  -6   5 -11 5473.94 1395.89   1
  -7   5 -11 4434.23 1405.20   1
 -11   6  11 2863.86 1753.04   2
 -10   6  11 658.977 1730.33   2
   7   6 -11 830.045 1032.30   1
   6   6 -11 6119.92 1237.70   1
   5   6 -11-10.1985 1107.13   1
   4   6 -11 157.188 1093.99   1
   3   6 -11 455.515 1158.80   1
   2   6 -11 4064.51 1210.27   1
   1   6 -11 4092.04 1230.83   1
   0   6 -11-114.043 1140.69   1
  -1   6 -11 170.888 1145.10   1
  -2   6 -11-821.538 1199.49   1
  -3   6 -11 3802.64 1315.70   1
  -4   6 -11 1822.35 1269.13   1
  -5   6 -11 4.96653 1274.72   1
  -2   7 -11 19.6878 1170.44   1
  16   0 -12 3831.89 1405.19   1
  15   0 -12-329.145 1290.57   1
  14   0 -12-434.965 1304.15   1
  13   0 -12 7258.58 1430.52   1
  12   0 -12 10715.1 1562.21   1
  11   0 -12 10.5152 1243.08   1
  10   0 -12 5569.78 1373.85   1
   9   0 -12 6918.62 1423.07   1
   8   0 -12 5738.22 1353.13   1
   7   0 -12 11988.9 1447.79   1
   6   0 -12 5154.93 1310.97   1
   5   0 -12 2027.84 1261.38   1
   4   0 -12 4513.88 1288.59   1
   3   0 -12 10132.0 1417.19   1
   2   0 -12 7281.36 1348.40   1
   1   0 -12 14699.5 1509.87   1
   0   0 -12 2962.02 1256.04   1
  -1   0 -12 575.901 1147.05   1
  -2   0 -12 16793.4 1518.14   1
  -3   0 -12 12109.3 1459.18   1
  -4   0 -12 2542.62 1239.02   1
  -5   0 -12-263.438 1169.31   1
  -6   0 -12 2477.04 1247.84   1
  -7   0 -12 9793.53 1486.77   1
  -8   0 -12 5332.64 1431.27   1
  -9   0 -12 4408.78 1408.69   1
 -10   0 -12 581.059 1373.89   1
 -11   0 -12 3275.40 1429.61   1
  16   1 -12 5052.17 1443.85   1
  16  -1 -12 4614.07 1493.85   1
  15   1 -12 6432.14 1473.73   1
  15  -1 -12 6155.63 1495.21   1
  14   1 -12 3004.77 1305.29   1
  14  -1 -12 4125.41 1463.50   1
  13   1 -12-141.322 1287.50   1
  13  -1 -12-350.561 1247.25   1
  12   1 -12 372.377 1232.95   1
  12  -1 -12 384.544 1248.43   1
  11   1 -12 5795.04 1375.56   1
  11  -1 -12 4390.73 1388.94   1
  10   1 -12 4540.69 1331.79   1
  10  -1 -12 6130.91 1418.12   1
   9   1 -12 11352.5 1468.82   1
   9  -1 -12 10163.2 1467.84   1
   8   1 -12-364.657 1220.62   1
   8  -1 -12 768.477 1216.08   1
   7   1 -12 286.657 1170.47   1
   7  -1 -12 434.387 1199.67   1
   6   1 -12 5131.45 1319.22   1
   6  -1 -12 5270.33 1254.75   1
   5   1 -12 7736.25 1322.87   1
   5  -1 -12 6002.25 1292.53   1
   4   1 -12 6288.30 1289.36   1
   4  -1 -12 7609.88 1301.66   1
   3   1 -12 1380.40 1209.51   1
   3  -1 -12 1793.31 1165.19   1
   2  -1 -12 1687.71 1133.41   1
   2   1 -12 1576.15 1211.75   1
   1   1 -12 5050.05 1310.98   1
   1  -1 -12 5221.91 1260.11   1
   0   1 -12 9274.75 1367.77   1
   0  -1 -12 9616.58 1351.66   1
  -1   1 -12 1361.09 1183.77   1
  -1  -1 -12 2368.25 1158.74   1
  -2   1 -12 258.621 1192.60   1
  -2  -1 -12 483.061 1128.08   1
  -3   1 -12-197.006 1212.85   1
  -3  -1 -12 185.062 1114.21   1
  -4   1 -12 3435.28 1312.61   1
  -4  -1 -12 5766.25 1290.34   1
  -5   1 -12 7622.76 1418.15   1
  -5  -1 -12 7903.87 1346.53   1
  -6   1 -12 4472.78 1370.31   1
  -6  -1 -12 5785.52 1287.94   1
  -7   1 -12 1635.65 1310.34   1
  -7  -1 -12 2343.70 1259.10   1
  -8   1 -12-101.421 1236.66   1
  -8  -1 -12 1048.80 1236.66   1
  -9   1 -12 1951.94 1334.35   1
  -9  -1 -12 2475.74 1297.23   1
 -10   1 -12 5278.52 1483.36   1
 -10  -1 -12 4671.99 1432.17   1
 -11  -1 -12 2142.80 1396.26   1
 -11   1 -12 1963.83 1467.96   0
 -12  -1 -12 366.906 1308.65   1
  16   2 -12 972.729 1334.49   1
  15   2 -12-424.674 1237.48   1
  15  -2 -12-314.984 1309.61   1
  14   2 -12 232.876 1263.32   1
  14  -2 -12-179.298 1301.38   1
  13   2 -12 4942.11 1330.80   1
  13  -2 -12 2997.18 1346.70   1
  12   2 -12 5123.61 1378.86   1
  12  -2 -12 4240.46 1421.65   1
  11   2 -12 1930.70 1259.02   1
  11  -2 -12 1833.41 1324.74   1
  10   2 -12 763.172 1206.28   1
  10  -2 -12-191.641 1209.07   1
   9   2 -12 48.6067 1195.43   1
   9  -2 -12 430.938 1192.13   1
   8   2 -12 5286.57 1305.77   1
   8  -2 -12 5426.81 1328.30   1
   7   2 -12 4973.90 1293.12   1
   7  -2 -12 3519.25 1265.78   1
   6   2 -12 3241.69 1235.00   1
   6  -2 -12 4438.98 1224.04   1
   5   2 -12 615.314 1187.71   1
   5  -2 -12-62.6897 1113.48   1
   4   2 -12 307.696 1145.70   1
   4  -2 -12 797.676 1123.36   1
   3  -2 -12 6944.02 1260.44   1
   3   2 -12 4958.63 1291.25   1
   2  -2 -12 6354.56 1263.57   1
   2   2 -12 5283.14 1316.76   1
   1   2 -12 5969.77 1301.33   1
   1  -2 -12 6772.72 1242.88   1
   0   2 -12-293.162 1156.13   1
   0  -2 -12 728.629 1121.62   1
  -1   2 -12 1207.47 1205.53   1
  -1  -2 -12 371.591 1058.78   1
  -2   2 -12 5232.21 1295.04   1
  -2  -2 -12 5363.85 1182.57   1
  -3   2 -12 2454.71 1276.12   1
  -3  -2 -12 2794.39 1200.05   1
  -4   2 -12 3603.09 1342.45   1
  -4  -2 -12 3467.93 1212.79   1
  -5   2 -12-703.345 1254.01   1
  -5  -2 -12 297.612 1112.48   1
  -6   2 -12 692.945 1287.97   1
  -6  -2 -12 673.206 1174.57   1
  -7   2 -12 4361.11 1396.63   1
  -7  -2 -12 6062.22 1354.56   1
  -8   2 -12 2957.07 1409.92   1
  -8  -2 -12 2143.65 1237.78   1
  -9   2 -12 3351.56 1374.65   0
  -9   2 -12 4049.99 1479.10   1
  -9  -2 -12 2557.94 1330.85   1
 -10   2 -12 193.515 1268.46   0
 -10  -2 -12 505.248 1283.66   1
 -11  -2 -12 700.180 1236.00   1
 -11   2 -12 850.179 1344.58   0
 -12  -2 -12 2053.52 1311.32   1
  15   3 -12 623.682 1196.45   1
  15  -3 -12 386.158 1301.82   1
  14   3 -12 1459.03 1266.93   1
  14  -3 -12 1746.58 1353.01   1
  13   3 -12-177.577 1208.06   1
  13  -3 -12 685.286 1253.78   1
  12   3 -12-36.5407 1194.10   1
  12  -3 -12-406.449 1222.65   1
  11   3 -12 2006.98 1227.24   1
  11  -3 -12 2172.80 1257.01   1
  10   3 -12-148.243 1154.71   1
  10  -3 -12 738.113 1192.99   1
   9   3 -12 1813.76 1179.18   1
   9  -3 -12 2858.41 1210.32   1
   8   3 -12 962.406 1178.93   1
   8  -3 -12-521.048 1112.89   1
   7   3 -12 290.091 1148.79   1
   7  -3 -12 387.788 1134.02   1
   6   3 -12 1159.12 1177.70   1
   6  -3 -12 1160.40 1133.69   1
   5   3 -12 1643.68 1183.35   1
   5  -3 -12 812.951 1073.36   1
   4  -3 -12 762.024 1051.19   1
   4   3 -12 873.317 1208.17   1
   3  -3 -12 417.864 1043.94   1
   3   3 -12-0.37222 1138.69   1
   2  -3 -12-201.026 1022.34   1
   2   3 -12 489.243 1129.99   1
   1   3 -12 174.518 1205.73   1
   1  -3 -12 1295.12 1025.18   1
   0   3 -12 1304.47 1213.08   1
   0  -3 -12 736.358 1085.76   1
  -1   3 -12 662.536 1174.07   1
  -1  -3 -12 265.258 1023.91   1
  -2   3 -12 754.204 1220.95   1
  -2  -3 -12 176.696 1067.85   1
  -3   3 -12 1290.17 1286.77   1
  -3  -3 -12-227.815 1025.41   1
  -4   3 -12 2070.51 1288.71   1
  -4  -3 -12 1915.95 1134.55   1
  -5   3 -12 728.524 1254.72   1
  -5  -3 -12 1678.64 1120.59   1
  -6   3 -12 806.609 1355.75   1
  -6  -3 -12 1147.18 1156.38   1
  -7   3 -12 444.255 1147.43   0
  -7   3 -12 165.951 1322.53   1
  -7  -3 -12 295.333 1103.43   1
  -8   3 -12 1.18412 1274.95   0
  -8   3 -12 262.176 1305.96   1
  -8  -3 -12 335.071 1126.83   1
  -9   3 -12-32.2579 1366.31   0
 -10   3 -12-111.112 1442.17   0
 -11   3 -12 451.161 1444.00   0
  15   4 -12 530.912 1177.72   1
  14   4 -12-1272.14 1207.31   1
  14  -4 -12 562.942 1257.29   1
  13   4 -12 955.540 1198.37   1
  13  -4 -12-468.598 1253.01   1
  12   4 -12-287.366 1155.92   1
  12  -4 -12 321.166 1196.84   1
  11   4 -12-209.537 1161.66   1
  11  -4 -12 201.175 1214.19   1
  10   4 -12 498.587 1163.01   1
  10  -4 -12 539.207 1166.80   1
   9   4 -12 298.447 1144.84   1
   9  -4 -12-263.450 1112.80   1
   8   4 -12 255.307 1165.08   1
   8  -4 -12-399.669 1114.76   1
   7   4 -12 925.542 1161.73   1
   7  -4 -12 58.3770 1099.52   1
   6  -4 -12 311.837 1056.47   1
   6   4 -12-747.170 1157.72   1
   5  -4 -12 750.630 1077.85   1
   5   4 -12 1024.52 1209.25   1
   4  -4 -12 102.118 1010.85   1
   4   4 -12-176.552 1145.92   1
   3  -4 -12 177.917 980.875   1
   3   4 -12 14.7054 1148.49   1
   2  -4 -12 243.522 1029.29   1
   2   4 -12-354.262 1154.76   1
   1   4 -12-120.370 1203.17   1
   1  -4 -12-25.3153 991.474   1
   0   4 -12 712.045 1206.65   1
   0  -4 -12 1131.29 1051.34   1
  -1   4 -12-37.5523 1222.49   1
  -1  -4 -12 559.643 971.624   1
  -2   4 -12 0.00000 1214.29   1
  -3   4 -12 1203.31 1240.48   1
  -4   4 -12 1715.07 1298.68   1
  -5   4 -12 834.241 1302.59   1
  -6   4 -12 199.744 1318.68   1
  13   5 -12 407.691 1074.80   1
  13  -5 -12-255.114 1166.79   1
  12   5 -12 791.834 1160.29   1
  12  -5 -12 536.836 1186.16   1
  11   5 -12 168.510 1147.50   1
  11  -5 -12-202.312 1155.13   1
  10   5 -12 747.277 1163.92   1
  10  -5 -12 38.1807 1147.20   1
   9  -5 -12-4.29722 1129.89   1
   9   5 -12-120.840 1138.43   1
   8  -5 -12-15.8738 1103.27   1
   8   5 -12-226.690 1149.17   1
   7  -5 -12 1007.55 1052.45   1
   7   5 -12 924.941 1175.40   1
   6   5 -12 551.126 1131.86   1
   5   5 -12 2979.08 1169.18   1
   4   5 -12 575.774 1154.61   1
   3   5 -12 276.858 1184.22   1
   2   5 -12 282.741 1199.91   1
   1   5 -12 357.276 1168.57   1
   0   5 -12-124.295 1215.41   1
  -1   5 -12 1996.58 1271.45   1
  -2   5 -12-632.866 1197.91   1
  -3   5 -12-780.795 1253.12   1
  -4   5 -12 1570.81 1315.34   1
   7   6 -12 1489.52 1207.20   1
   6   6 -12 1562.00 1228.77   1
   5   6 -12-261.066 1151.01   1
   4   6 -12 21.5692 1149.78   1
   3   6 -12 1184.29 1169.16   1
   2   6 -12 4072.88 1301.98   1
   1   6 -12 1234.81 1237.59   1
   0   6 -12 781.676 1222.16   1
  -1   6 -12 1499.46 1244.09   1
  14   0 -13 856.248 1372.69   1
  13   0 -13-101.823 1319.72   1
  12   0 -13 546.113 1322.38   1
  11   0 -13 108.078 1323.13   1
  10   0 -13-484.306 1264.21   1
   9   0 -13-62.3734 1276.20   1
   8   0 -13-99.6518 1265.00   1
   7   0 -13-523.887 1233.06   1
   6   0 -13 276.440 1225.89   1
   5   0 -13 260.116 1212.17   1
   4   0 -13-169.017 1204.17   1
   3   0 -13 687.829 1206.07   1
   2   0 -13-323.781 1202.22   1
   1   0 -13-40.0748 1211.78   1
   0   0 -13-210.843 1175.55   1
  -1   0 -13 223.313 1202.44   1
  -2   0 -13 265.733 1194.53   1
  -3   0 -13-9.69635 1196.09   1
  -4   0 -13-480.906 1252.88   1
  -5   0 -13 429.306 1231.73   1
  -6   0 -13 385.046 1236.76   1
  -7   0 -13 525.694 1285.53   1
  -8   0 -13 583.540 1314.29   1
  14   1 -13-90.0783 1304.46   1
  14  -1 -13-69.1107 1394.61   1
  13   1 -13-274.640 1313.60   1
  13  -1 -13 1741.78 1333.23   1
  12   1 -13-168.494 1261.15   1
  12  -1 -13 318.920 1325.02   1
  11   1 -13 959.616 1283.27   1
  11  -1 -13 258.938 1282.26   1
  10   1 -13 814.975 1270.98   1
  10  -1 -13 1774.30 1312.62   1
   9   1 -13-69.6388 1232.58   1
   9  -1 -13-59.6750 1251.11   1
   8   1 -13 47.3600 1259.87   1
   8  -1 -13 397.073 1230.52   1
   7   1 -13 197.559 1185.38   1
   7  -1 -13 264.647 1180.39   1
   6   1 -13 2365.20 1232.68   1
   6  -1 -13 1107.80 1221.55   1
   5   1 -13 1782.67 1252.77   1
   5  -1 -13 2506.58 1243.59   1
   4   1 -13 346.962 1227.32   1
   4  -1 -13 1164.48 1176.20   1
   3  -1 -13 1194.35 1199.01   1
   3   1 -13 620.340 1209.55   1
   2   1 -13-669.456 1191.68   1
   2  -1 -13 75.7241 1181.94   1
   1   1 -13 1417.72 1203.91   1
   1  -1 -13 957.188 1168.33   1
   0   1 -13 739.863 1204.73   1
   0  -1 -13-126.907 1166.45   1
  -1   1 -13 873.548 1218.04   1
  -1  -1 -13 646.574 1147.12   1
  -2   1 -13 993.046 1268.28   1
  -2  -1 -13-502.331 1199.39   1
  -3   1 -13-618.965 1256.98   1
  -3  -1 -13 61.6637 1215.44   1
  -4   1 -13 755.062 1265.33   1
  -4  -1 -13 665.220 1226.70   1
  -5   1 -13 392.275 1284.02   1
  -5  -1 -13 1362.31 1228.23   1
  -6   1 -13 1407.12 1276.63   1
  -6  -1 -13 216.590 1235.13   1
  -7   1 -13-195.414 1269.28   1
  -7  -1 -13 865.117 1241.49   1
  -8  -1 -13-799.237 1307.95   1
  -9  -1 -13 1240.17 1322.44   1
  13   2 -13 1036.00 1337.54   1
  13  -2 -13 1953.76 1356.56   1
  12   2 -13 2119.39 1307.54   1
  12  -2 -13 1029.21 1332.50   1
  11   2 -13 2057.69 1311.97   1
  11  -2 -13 1719.18 1364.82   1
  10   2 -13 1880.26 1310.54   1
  10  -2 -13 769.871 1280.58   1
   9   2 -13 1463.97 1251.48   1
   9  -2 -13 1158.81 1318.02   1
   8   2 -13 4088.23 1354.96   1
   8  -2 -13 2873.80 1271.89   1
   7   2 -13 2976.52 1327.43   1
   7  -2 -13 3129.63 1268.18   1
   6   2 -13 873.864 1276.66   1
   6  -2 -13 700.204 1205.44   1
   5   2 -13-226.201 1223.59   1
   5  -2 -13 818.062 1175.91   1
   4  -2 -13 772.462 1174.67   1
   4   2 -13 1834.18 1300.70   1
   3  -2 -13 3668.27 1249.41   1
   3   2 -13 4541.06 1349.37   1
   2  -2 -13 5478.73 1274.37   1
   2   2 -13 3705.73 1321.80   1
   1   2 -13 604.708 1175.02   1
   1  -2 -13 997.390 1128.30   1
   0   2 -13 430.097 1212.26   1
   0  -2 -13 78.6613 1124.99   1
  -1   2 -13 4047.57 1352.16   1
  -1  -2 -13 3800.70 1215.54   1
  -2   2 -13 5039.68 1373.11   1
  -2  -2 -13 3279.49 1251.76   1
  -3   2 -13 1852.54 1343.02   1
  -3  -2 -13 1812.55 1206.79   1
  -4   2 -13 242.446 1316.52   1
  -4  -2 -13-685.312 1156.05   1
  -5   2 -13 637.696 1278.81   1
  -5  -2 -13 67.8223 1203.24   1
  -6   2 -13 760.781 1331.71   1
  -6  -2 -13 1940.96 1244.08   1
  -7  -2 -13 3011.64 1260.49   1
  -8  -2 -13 806.158 1207.57   1
  -8   2 -13 1334.92 1329.86   0
  -9   2 -13 20.7797 1385.28   0
  -9  -2 -13 384.266 1282.47   1
 -10  -2 -13 1338.39 1320.20   1
  13   3 -13-277.796 1274.18   1
  13  -3 -13-27.0172 1371.55   1
  12   3 -13 857.160 1256.71   1
  12  -3 -13 2328.86 1363.54   1
  11   3 -13 2363.50 1277.74   1
  11  -3 -13 2778.43 1320.43   1
  10   3 -13 6093.94 1367.08   1
  10  -3 -13 4478.49 1386.78   1
   9   3 -13 942.033 1246.94   1
   9  -3 -13 1239.18 1238.43   1
   8   3 -13-168.033 1222.74   1
   8  -3 -13-7.39472 1202.78   1
   7   3 -13 321.656 1217.56   1
   7  -3 -13 669.626 1178.64   1
   6   3 -13 4785.87 1345.30   1
   6  -3 -13 5339.10 1293.37   1
   5  -3 -13 5044.65 1296.94   1
   5   3 -13 4806.48 1385.64   1
   4  -3 -13 2944.99 1222.27   1
   4   3 -13 3398.80 1358.28   1
   3  -3 -13-85.3876 1133.78   1
   3   3 -13 493.388 1231.76   1
   2  -3 -13 1512.70 1172.28   1
   2   3 -13 2609.32 1301.97   1
   1   3 -13 5339.34 1370.78   1
   1  -3 -13 6235.56 1303.19   1
   0   3 -13 3665.05 1376.87   1
   0  -3 -13 3043.33 1196.87   1
  -1   3 -13 1103.31 1283.90   1
  -1  -3 -13 532.622 1096.60   1
  -2   3 -13 385.596 1279.73   1
  -2  -3 -13 379.977 1130.58   1
  -3   3 -13 4904.72 1452.62   1
  -3  -3 -13 5670.00 1299.93   1
  -4   3 -13 702.838 1286.15   1
  -4  -3 -13 992.229 1148.23   1
  -5  -3 -13 2998.75 1228.39   1
  -6  -3 -13 1591.27 1156.48   1
  12  -4 -13 6547.64 1495.37   1
  11   4 -13 2128.46 1224.00   1
  11  -4 -13 35.3751 1258.51   1
  10   4 -13 130.807 1241.84   1
  10  -4 -13-53.9104 1230.17   1
   9   4 -13 4430.28 1310.93   1
   9  -4 -13 4704.11 1284.16   1
   8   4 -13 2534.34 1307.75   1
   8  -4 -13 4236.43 1250.86   1
   7  -4 -13 6618.39 1298.05   1
   7   4 -13 6167.60 1383.45   1
   6  -4 -13 560.003 1142.08   1
   6   4 -13 542.944 1218.91   1
   5  -4 -13 106.808 1098.78   1
   5   4 -13 850.628 1236.51   1
   4  -4 -13 2055.01 1148.28   1
   4   4 -13 2754.10 1255.08   1
   3  -4 -13 8105.72 1283.78   1
   3   4 -13 5728.06 1296.49   1
   2   4 -13 5540.18 1340.59   1
   2  -4 -13 4995.51 1219.09   1
   1   4 -13-102.493 1246.02   1
   1  -4 -13 1037.54 1112.69   1
   0   4 -13-27.4578 1259.60   1
  -1   4 -13 1673.98 1279.41   1
  -2   4 -13 3976.42 1374.65   1
  11  -5 -13 2288.58 1272.93   1
   9   5 -13-539.687 1183.63   1
   8   5 -13 518.979 1181.27   1
   7   5 -13 923.853 1179.96   1
   6   5 -13 4208.21 1284.12   1
   5   5 -13 3178.94 1242.82   1
   4   5 -13 2050.32 1238.24   1
   3   5 -13-293.275 1232.33   1
   2   5 -13 939.048 1261.75   1
   1   5 -13 1402.29 1276.52   1
  10   0 -14 1268.07 1307.35   1
   9   0 -14 4617.54 1459.31   1
   8   0 -14 4367.14 1420.33   1
   7   0 -14-66.9826 1265.67   1
   6   0 -14-231.532 1263.48   1
   5   0 -14 1185.01 1324.74   1
   4   0 -14 7826.01 1440.48   1
   3   0 -14 4255.82 1384.26   1
   2   0 -14 2331.50 1322.26   1
   1   0 -14 78.4947 1252.66   1
   0   0 -14 1542.76 1286.78   1
  -1   0 -14 5015.20 1349.23   1
  -2   0 -14 3925.32 1375.17   1
  -3   0 -14 3874.43 1382.56   1
  -4   0 -14 1013.21 1300.34   1
  -5   0 -14 753.669 1330.31   1
  10   1 -14 3346.40 1392.40   1
  10  -1 -14 3365.22 1385.70   1
   9   1 -14 1133.97 1283.53   1
   9  -1 -14 304.674 1307.23   1
   8   1 -14-207.914 1274.97   1
   8  -1 -14-139.811 1319.88   1
   7   1 -14 6101.39 1458.30   1
   7  -1 -14 3231.39 1408.31   1
   6   1 -14 7028.69 1510.29   1
   6  -1 -14 8180.91 1504.05   1
   5   1 -14 4361.91 1406.95   1
   5  -1 -14 5260.69 1368.55   1
   4  -1 -14 2361.21 1270.82   1
   4   1 -14 1200.69 1255.26   1
   3  -1 -14-333.072 1252.13   1
   3   1 -14-141.482 1292.85   1
   2   1 -14 5569.83 1400.34   1
   2  -1 -14 2648.27 1321.42   1
   1   1 -14 6839.56 1465.44   1
   1  -1 -14 7399.99 1445.16   1
   0   1 -14 3953.72 1366.10   1
   0  -1 -14 4876.80 1328.34   1
  -1   1 -14 298.329 1299.77   1
  -1  -1 -14 1146.01 1250.14   1
  -2   1 -14 968.903 1326.22   1
  -2  -1 -14 615.369 1243.90   1
  -3   1 -14 1554.76 1302.36   1
  -3  -1 -14 3189.61 1317.36   1
  -4  -1 -14 5947.70 1408.92   1
  -5  -1 -14 3962.43 1379.87   1
  -6  -1 -14 964.123 1305.74   1
  10  -2 -14 1030.53 1295.21   1
   9   2 -14 2217.86 1368.05   1
   9  -2 -14 1396.56 1271.47   1
   8   2 -14 3080.99 1333.32   1
   8  -2 -14 3088.13 1368.38   1
   7   2 -14-147.884 1257.32   1
   7  -2 -14-876.792 1259.96   1
   6   2 -14-233.860 1280.53   1
   6  -2 -14-10.3758 1228.05   1
   5  -2 -14 924.095 1252.23   1
   5   2 -14 1269.06 1340.09   1
   4  -2 -14 4042.39 1338.70   1
   4   2 -14 3024.36 1385.07   1
   3  -2 -14 1127.52 1261.60   1
   3   2 -14 1640.07 1320.15   1
   2   2 -14-716.515 1314.22   1
   2  -2 -14 59.9628 1219.33   1
   1   2 -14-133.777 1256.06   1
   1  -2 -14-351.623 1177.03   1
   0   2 -14-17.1931 1313.21   1
   0  -2 -14 64.6756 1154.76   1
  -1   2 -14 2980.89 1329.80   1
  -1  -2 -14 1875.63 1258.92   1
  -2  -2 -14 3713.64 1311.03   1
  -3  -2 -14 750.509 1224.11   1
  -4  -2 -14-556.470 1238.80   1
  -5  -2 -14 1063.73 1242.15   1
  -6  -2 -14 973.056 1235.37   1
   9  -3 -14 1063.03 1240.98   1
   8  -3 -14 40.7603 1251.28   1
   7   3 -14 543.670 1289.31   1
   7  -3 -14-429.985 1247.25   1
   6  -3 -14 955.478 1228.01   1
   6   3 -14 344.220 1326.36   1
   5  -3 -14 2512.95 1283.41   1
   5   3 -14 2173.97 1367.45   1
   4  -3 -14 579.383 1168.51   1
   4   3 -14 1180.39 1298.75   1
   3  -3 -14 278.789 1174.63   1
   3   3 -14-396.684 1213.41   1
   2   3 -14 28.7550 1309.31   1
   2  -3 -14 280.916 1149.83   1
   1  -3 -14 2545.10 1205.08   1
   0  -3 -14-369.268 1117.78   1
  -1  -3 -14-598.986 1169.25   1
  -2  -3 -14-140.476 1145.23   1
  -3  -3 -14 409.798 1132.12   1
  -4  -3 -14 1026.34 1188.94   1
   8  -4 -14-178.805 1213.96   1
   7  -4 -14-336.745 1199.78   1
   6  -4 -14-169.042 1154.42   1
   5  -4 -14-48.9644 1119.27   1
   4  -4 -14 524.402 1165.12   1
   3  -4 -14 836.080 1126.74   1
   0   0   0    0.00    0.00   0
;
_shelx_hkl_checksum     55932
_shelx_res_file
;
    shelx.res created by SHELXL-2014/7
TITL STRUCTURE 1 in P 21/c
CELL  0.71073  18.0508   7.2790  11.3760   90.000   98.929   90.000
ZERR     4.00   0.0014   0.0005   0.0009    0.000    0.007    0.000
LATT   1
SYMM  - X, 1/2 + Y, 1/2 - Z
SFAC  C    H    I    N
UNIT  56 68 4 16
MERG   2
OMIT    -2.00  50.00
MPLA C4 C5 C6 C7 C8
MPLA C12 C13 C14 C15 C16 N17
ACTA
RIGU 0.0001
ACTA
FMAP   2
PLAN   10
SIZE     0.030   0.080   0.140
BOND $H
REM RIGU 0.0001
L.S.   4
TEMP    23.00
CONF
WGHT    0.025600
FVAR       1.71153
C1    1    0.711266    0.436027    0.960731    11.00000    0.02585    0.02836 =
         0.02197    0.00276    0.00449   -0.00842
AFIX 137
H1A   2    0.757430    0.418532    1.014047    11.00000   -1.50000
H1B   2    0.698024    0.563852    0.958513    11.00000   -1.50000
H1C   2    0.717341    0.396037    0.882378    11.00000   -1.50000
AFIX   0
C2    1    0.671649    0.229431    1.115232    11.00000    0.01848    0.02144 =
         0.02044    0.00436    0.00391   -0.00088
AFIX 137
H2A   2    0.724394    0.241677    1.143194    11.00000   -1.50000
H2B   2    0.659325    0.101846    1.103047    11.00000   -1.50000
H2C   2    0.643905    0.279605    1.173203    11.00000   -1.50000
AFIX   0
N3    4    0.652185    0.329470    1.002020    11.00000    0.02040    0.01623 =
         0.01872    0.00135    0.00360   -0.00106
C4    1    0.581043    0.336904    0.945704    11.00000    0.01959    0.00860 =
         0.01158   -0.00396    0.00604    0.00057
C5    1    0.560966    0.437714    0.838276    11.00000    0.02057    0.01293 =
         0.01316   -0.00136    0.00625    0.00112
AFIX  43
H5A   2    0.597770    0.500820    0.805813    11.00000   -1.20000
AFIX   0
C6    1    0.521129    0.244160    0.992039    11.00000    0.02079    0.01024 =
         0.01254   -0.00438    0.00687   -0.00063
AFIX  43
H6A   2    0.531559    0.178156    1.062669    11.00000   -1.20000
AFIX   0
C7    1    0.488625    0.443010    0.782406    11.00000    0.02080    0.01155 =
         0.01496   -0.00124    0.00560    0.00104
AFIX  43
H7A   2    0.477279    0.510526    0.712525    11.00000   -1.20000
AFIX   0
C8    1    0.450173    0.252159    0.934031    11.00000    0.02124    0.00929 =
         0.01593   -0.00281    0.00563   -0.00132
AFIX  43
H8A   2    0.412729    0.190812    0.966008    11.00000   -1.20000
AFIX   0
C9    1    0.430502    0.350161    0.826518    11.00000    0.02135    0.00545 =
         0.01398   -0.00561    0.00759    0.00203
N10   4    0.360729    0.363646    0.756934    11.00000    0.02185    0.01720 =
         0.01612   -0.00390    0.00663    0.00208
N11   4    0.308227    0.269311    0.790671    11.00000    0.02314    0.02155 =
         0.02111   -0.00101    0.00732    0.00067
C12   1    0.241258    0.290223    0.709968    11.00000    0.02213    0.02147 =
         0.01782   -0.00383    0.00919    0.00261
C13   1    0.226773    0.424585    0.621557    11.00000    0.02148    0.02434 =
         0.02109   -0.00077    0.00743    0.00077
AFIX  43
H13A  2    0.262510    0.514499    0.615021    11.00000   -1.20000
AFIX   0
C14   1    0.182665    0.165536    0.718518    11.00000    0.02109    0.02307 =
         0.02252    0.00223    0.00529    0.00274
AFIX  43
H14A  2    0.188029    0.079910    0.779929    11.00000   -1.20000
AFIX   0
C15   1    0.161372    0.425052    0.545548    11.00000    0.02230    0.01893 =
         0.02301   -0.00205    0.00617    0.00160
AFIX  43
H15A  2    0.152693    0.516669    0.488078    11.00000   -1.20000
AFIX   0
C16   1    0.118476    0.168349    0.638538    11.00000    0.02140    0.02351 =
         0.02322    0.00311    0.00483    0.00211
AFIX  43
H16A  2    0.081254    0.081878    0.644124    11.00000   -1.20000
AFIX   0
N17   4    0.108068    0.295485    0.550849    11.00000    0.02085    0.01738 =
         0.01775   -0.00268    0.00562    0.00296
C18   1    0.041025    0.287174    0.459120    11.00000    0.02547    0.02725 =
         0.02409    0.00083    0.00022   -0.00047
AFIX 137
H18A  2    0.034735    0.402437    0.417760    11.00000   -1.50000
H18B  2   -0.002300    0.262851    0.496063    11.00000   -1.50000
H18C  2    0.046899    0.190813    0.403690    11.00000   -1.50000
AFIX   0
I1    3    0.101015    0.689867    0.810841    11.00000    0.02216    0.02275 =
         0.02411   -0.00279    0.00320   -0.00075
HKLF 4
REM  STRUCTURE 1 in P 21/c
REM R1 =  0.0347 for    1642 Fo > 4sig(Fo)  and  0.0656 for all    2591 data
REM    175 parameters refined using    132 restraints
END
WGHT      0.0256      0.0000
REM Highest difference peak  1.001,  deepest hole -0.507,  1-sigma level  0.119
Q1    1   0.1578  0.7119  0.8605  11.00000  0.05    1.00
Q2    1   0.0469  0.7481  0.7739  11.00000  0.05    0.85
Q3    1   0.0519  0.6210  0.7739  11.00000  0.05    0.83
Q4    1   0.5511  0.2979  0.9753  11.00000  0.05    0.49
Q5    1  -0.0013  0.7526  0.7805  11.00000  0.05    0.48
Q6    1   0.0160  0.1568  0.7020  11.00000  0.05    0.45
Q7    1   0.2520  0.3085  0.6373  11.00000  0.05    0.43
Q8    1   0.6159  0.2824  0.9533  11.00000  0.05    0.42
Q9    1   0.0284  0.5834  0.2833  11.00000  0.05    0.42
Q10   1   0.3020  0.1874  0.9362  11.00000  0.05    0.41
;
_shelx_res_checksum     2882
data_shelx
_journal_date_recd_electronic     2015-11-25
_journal_date_accepted     2015-12-09
_journal_name_full     'Acta Crystallographica, Section E'
_journal_year     2015
_journal_volume     71
_journal_issue     12
_journal_page_first     o1069
_journal_page_last     o1070
_journal_paper_category     HO
_journal_paper_doi     10.1107/S2056989015023646
_journal_coeditor_code     BG2576
