# Supplementary material for: Crystal structure of 4-{2-[4-(di­methyl­amino)­phen­yl]diazen-1-yl}-1-methyl­pyridinium iodide
Source: Acta Crystallogr E Crystallogr Commun. 2015 Dec 19;71(Pt 12):o1069–70. doi: 10.1107/S2056989015023646 (PMC4719983; doi:10.1107/S2056989015023646)
Supplement: Supplementary file 2 [file e-71-o1069-Isup2.hkl]

data_I                                                                          
_shelx_title ' STRUCTURE 1 in P 21/c'                                           
_shelx_refln_list_code          4                                               
_shelx_F_calc_maximum      234.76                                               
_exptl_crystal_F_000       728.00                                               
_reflns_d_resolution_high  0.8411                                               
                                                                                
loop_                                                                           
 _space_group_symop_operation_xyz                                               
 'x, y, z'                                                                      
 '-x, y+1/2, -z+1/2'                                                            
 '-x, -y, -z'                                                                   
 'x, -y-1/2, z-1/2'                                                             
                                                                                
_cell_length_a    18.0508                                                       
_cell_length_b     7.2790                                                       
_cell_length_c    11.3760                                                       
_cell_angle_alpha  90.000                                                       
_cell_angle_beta   98.929                                                       
_cell_angle_gamma  90.000                                                       
                                                                                
_shelx_F_squared_multiplier     1.000                                           
                                                                                
loop_                                                                           
 _refln_index_h                                                                 
 _refln_index_k                                                                 
 _refln_index_l                                                                 
 _refln_F_squared_calc                                                          
 _refln_F_squared_meas                                                          
 _refln_F_squared_sigma                                                         
 _refln_observed_status                                                         
   2   0   0       3148.76       3006.42       126.69 o                         
   3   0   0       6404.11       5814.67       205.09 o                         
   4   0   0      25241.96      24333.68       377.99 o                         
   5   0   0      45869.85      43038.44       530.15 o                         
   6   0   0      12259.22      11193.80       378.07 o                         
   7   0   0       1062.88       1065.07       293.37 o                         
   8   0   0       1125.05       1035.36       304.55 o                         
   9   0   0      24311.83      25525.76       576.43 o                         
  10   0   0      12230.78      11298.36       464.68 o                         
  11   0   0       7577.70       7085.87       429.29 o                         
  12   0   0        996.93        860.16       333.90 o                         
  13   0   0       4448.83       4091.40       390.48 o                         
  14   0   0       7141.93       7112.40       485.00 o                         
  15   0   0      16418.74      16507.28       639.37 o                         
  16   0   0       3411.25       2932.22       456.12 o                         
  17   0   0         32.30        111.64       383.53 o                         
  18   0   0       1277.59       1208.31       441.54 o                         
  19   0   0       3272.28       3513.95       523.27 o                         
  20   0   0       3171.35       3618.25       517.35 o                         
  21   0   0       1789.71       2004.75       491.85 o                         
   1   1   0       1117.20       1230.05       106.26 o                         
   2   1   0       6231.52       6551.84        97.66 o                         
   3   1   0      19150.23      19227.75       169.15 o                         
   4   1   0      12154.32      12065.83       108.91 o                         
   5   1   0        921.23        961.38        72.52 o                         
   6   1   0       8781.58       7915.02       153.19 o                         
   7   1   0      15486.32      14402.07       179.10 o                         
   8   1   0      17608.74      17285.34       433.07 o                         
   9   1   0       4693.78       3954.50       259.15 o                         
  10   1   0         71.77        159.93       220.38 o                         
  11   1   0       2943.75       2670.28       256.14 o                         
  12   1   0       8098.96       8140.49       311.73 o                         
  13   1   0       9606.34       9634.14       348.33 o                         
  14   1   0        300.92        550.53       270.04 o                         
  15   1   0        870.70        891.73       279.40 o                         
  16   1   0        887.57        918.84       284.54 o                         
  17   1   0       5042.06       5627.13       364.43 o                         
  18   1   0       3679.88       3511.45       339.16 o                         
  19   1   0        538.33        527.89       310.20 o                         
  20   1   0          0.52        -20.66       308.78 o                         
  21   1   0       1094.71       1231.74       349.14 o                         
   0   2   0      54838.04      59007.40       451.45 o                         
   1   2   0       9147.28       9621.08       139.80 o                         
   2   2   0       2890.52       3026.40        88.67 o                         
   3   2   0         12.58         55.43        80.28 o                         
   4   2   0      14388.94      14806.28       242.16 o                         
   5   2   0      19491.71      19762.66       237.61 o                         
   6   2   0       6207.11       6417.58       126.33 o                         
   7   2   0       1192.77       1084.99       111.02 o                         
   8   2   0        569.65        548.53        92.54 o                         
   9   2   0      13750.74      14437.30       400.43 o                         
  10   2   0       6454.09       6329.98       247.51 o                         
  11   2   0       3336.05       3203.55       253.97 o                         
  12   2   0        213.81        144.98       230.04 o                         
  13   2   0       1675.14       1514.42       403.87 o                         
  14   2   0       7488.35       7346.94       342.59 o                         
  15   2   0       3436.79       3468.16       322.70 o                         
  16   2   0       1321.16       1189.48       288.70 o                         
  17   2   0          2.10        240.02       283.07 o                         
  18   2   0        130.68        473.63       292.90 o                         
  19   2   0       2008.24       2040.04       334.22 o                         
  20   2   0       1758.63       2534.39       350.93 o                         
   1   3   0       1034.90       1178.54        77.60 o                         
   2   3   0       4407.76       4596.64        98.10 o                         
   3   3   0       2799.86       2717.17       122.04 o                         
   4   3   0        185.31        109.87       120.28 o                         
   5   3   0       1647.99       1685.35       166.07 o                         
   6   3   0         12.94          5.88       147.21 o                         
   7   3   0       1762.06       1576.76       153.11 o                         
   8   3   0       4931.10       4880.03       288.88 o                         
   9   3   0         33.66          1.90       112.97 o                         
  10   3   0        263.13        160.16       138.80 o                         
  11   3   0        468.66        369.45       144.09 o                         
  12   3   0        388.06        313.87       143.80 o                         
  13   3   0       3259.05       3302.56       280.49 o                         
  14   3   0          9.25        156.76       249.04 o                         
  15   3   0        644.38        651.78       266.90 o                         
  16   3   0        589.36        407.95       280.36 o                         
  17   3   0        516.35        462.36       287.51 o                         
  18   3   0       1187.93       1375.73       306.12 o                         
  19   3   0         21.00        -34.05       292.26 o                         
   0   4   0        424.46        420.42        84.31 o                         
   1   4   0          2.21         45.05        42.71 o                         
   2   4   0        181.16        176.48        76.01 o                         
   3   4   0          5.25         15.35        79.63 o                         
   4   4   0        833.21        754.84       159.35 o                         
   5   4   0       1957.79       1879.70       174.76 o                         
   6   4   0         11.60          4.28        29.81 o                         
   7   4   0          0.02        -30.32        69.04 o                         
   8   4   0         21.56         -9.59        87.98 o                         
   9   4   0         73.80         41.32        99.70 o                         
  10   4   0        159.64        195.68       100.25 o                         
  11   4   0         76.51         61.70       162.51 o                         
  12   4   0         16.28         80.36       164.53 o                         
  13   4   0        311.42        232.69       165.25 o                         
  14   4   0        749.48        718.58       252.31 o                         
  15   4   0         10.48       -116.21       259.27 o                         
  16   4   0          8.45        -15.61       268.62 o                         
  17   4   0        122.55        216.32       258.74 o                         
  18   4   0         16.52        131.29       282.76 o                         
   1   5   0        321.10        195.58        56.73 o                         
   2   5   0       1359.01       1288.56       110.61 o                         
   3   5   0        583.23        534.12       164.93 o                         
   4   5   0        424.94        372.99       166.33 o                         
   5   5   0         24.10        -66.03       167.69 o                         
   6   5   0        145.63        146.80       174.23 o                         
   7   5   0        777.58        994.93       186.41 o                         
   8   5   0        721.39        818.32       191.23 o                         
   9   5   0        148.65        134.62       185.86 o                         
  10   5   0         78.34         80.88       182.30 o                         
  11   5   0        155.79        110.39       151.42 o                         
  12   5   0         23.91         24.39       176.18 o                         
  13   5   0        788.04        874.04       192.13 o                         
  14   5   0        323.47        262.71       240.62 o                         
  15   5   0          5.90        -67.60       421.45 o                         
  16   5   0        161.90        150.22       458.06 o                         
  17   5   0        740.72        584.93       485.42 o                         
   0   6   0       2186.42       1658.90       384.76 o                         
   1   6   0       3098.29       2863.92       413.78 o                         
   2   6   0        327.94        338.64       254.41 o                         
   3   6   0        123.94        133.34       179.23 o                         
   4   6   0       6373.26       6211.66       359.37 o                         
   5   6   0       1267.64       1337.99       200.80 o                         
   6   6   0       2813.31       2754.63       220.63 o                         
   7   6   0        186.68        250.51       192.40 o                         
   8   6   0        612.79        815.44       204.32 o                         
   9   6   0       2048.18       2150.28       254.04 o                         
  10   6   0       2254.34       2302.96       227.52 o                         
  11   6   0       1467.24       1699.62       353.54 o                         
  12   6   0        256.82        531.38       259.68 o                         
  13   6   0       2072.09       2181.30       286.76 o                         
  14   6   0        745.61        827.59       439.49 o                         
  15   6   0        907.10        620.22       436.15 o                         
   1   7   0       1777.86       1607.86       410.57 o                         
   2   7   0       1766.33       1751.57       308.65 o                         
   3   7   0       4094.93       3834.96       353.12 o                         
   4   7   0       1307.07       1205.66       209.18 o                         
   5   7   0          0.08        106.65       192.78 o                         
   6   7   0       1238.47       1555.63       220.41 o                         
   7   7   0       2829.46       2796.48       243.67 o                         
   8   7   0       2343.76       2484.19       240.64 o                         
   9   7   0       1164.48       1286.96       228.01 o                         
  10   7   0         89.76         69.98       213.51 o                         
  11   7   0        342.37        284.98       265.24 o                         
  12   7   0       2655.17       2775.08       308.37 o                         
   0   8   0       5354.50       4781.81       540.26 o                         
   1   8   0       3424.05       2848.00       352.44 o                         
   2   8   0        122.89         78.67       305.78 o                         
   3   8   0        815.94        842.49       358.34 o                         
   4   8   0       2336.37       1849.79       414.35 o                         
   5   8   0       3112.91       2820.09       356.56 o                         
   6   8   0       2324.94       2588.66       441.45 o                         
   7   8   0        128.64        130.07       309.24 o                         
   8   8   0        531.65        515.11       314.91 o                         
 -21   1   1         26.54        109.26       310.45 o                         
 -20   1   1         17.84         54.69       292.80 o                         
 -19   1   1         89.98        249.67       296.54 o                         
 -18   1   1        770.16        664.96       307.58 o                         
 -17   1   1        537.04        518.78       290.20 o                         
 -16   1   1        881.31        920.73       271.14 o                         
 -15   1   1        470.44        548.42       261.21 o                         
 -14   1   1        294.21        140.07       240.28 o                         
 -13   1   1       3379.10       3324.19       277.20 o                         
 -12   1   1        614.23        477.87       230.12 o                         
 -11   1   1         25.40        102.13       210.96 o                         
 -10   1   1        871.12        820.16       215.28 o                         
  -9   1   1        352.71        398.02        67.81 o                         
  -8   1   1       3734.49       3552.31        98.59 o                         
  -7   1   1       5091.13       5028.65       100.79 o                         
  -6   1   1        195.30        247.90        76.26 o                         
  -5   1   1       1698.21       1554.30        82.08 o                         
  -4   1   1       3646.77       3743.84        97.54 o                         
  -3   1   1        429.08        498.33        69.92 o                         
  -2   1   1        814.98        825.71       118.32 o                         
  -1   1   1       6606.58       6778.89        85.59 o                         
   0   1   1       2437.56       2533.20        77.20 o                         
   1   1   1        284.16        326.09        45.61 o                         
   2   1   1       4107.03       4164.61        67.64 o                         
   3   1   1       4859.37       4666.87        87.13 o                         
   4   1   1        171.53        160.49        92.07 o                         
   5   1   1       1705.15       1540.56       105.98 o                         
   6   1   1       2769.81       2751.77       116.58 o                         
   7   1   1       2060.82       1880.96        96.64 o                         
   8   1   1       5012.56       5063.31       229.60 o                         
   9   1   1        410.08        499.35        76.72 o                         
  10   1   1        615.15        570.23        64.87 o                         
  11   1   1       2105.99       1489.26       332.94 o                         
  12   1   1        449.67        535.04       230.78 o                         
  13   1   1        170.10        214.02       248.95 o                         
  14   1   1        515.27        487.69       273.57 o                         
  15   1   1          1.57        128.93       279.44 o                         
  16   1   1        980.03        838.83       286.45 o                         
  17   1   1        317.40        564.29       291.48 o                         
  18   1   1        831.95        660.82       313.93 o                         
  19   1   1         87.59        365.74       320.78 o                         
  20   1   1        204.11        364.89       314.62 o                         
 -20   2   1       1423.73       1941.84       320.76 o                         
 -19   2   1        278.32        241.17       295.41 o                         
 -18   2   1         43.74         59.54       279.27 o                         
 -17   2   1       1440.09       1531.96       295.37 o                         
 -16   2   1       4285.43       4220.89       397.83 o                         
 -15   2   1        462.21        420.25       268.26 o                         
 -14   2   1       3159.22       3003.93       280.78 o                         
 -13   2   1         33.81         61.57       228.21 o                         
 -12   2   1       1706.69       1557.84       238.94 o                         
 -11   2   1       4772.73       4537.45       157.98 o                         
 -10   2   1      10377.82      10544.22       273.88 o                         
  -9   2   1       1562.97       1328.30       113.48 o                         
  -8   2   1          5.56        -11.97       105.06 o                         
  -7   2   1       3471.89       3541.57       131.00 o                         
  -6   2   1       5625.66       5428.35       123.54 o                         
  -5   2   1       9701.58      10004.52       134.90 o                         
  -4   2   1       5234.34       5692.70       124.42 o                         
  -3   2   1         77.41         62.77        81.27 o                         
  -2   2   1       3376.25       3300.96        97.41 o                         
  -1   2   1      55111.64      58144.21       360.21 o                         
   0   2   1       1925.90       2601.14       183.34 o                         
   1   2   1       6503.76       7048.46        92.66 o                         
   2   2   1         54.35         52.23        72.71 o                         
   3   2   1       9197.60       8750.72       168.59 o                         
   4   2   1      13273.52      12986.77       198.37 o                         
   5   2   1      10720.35      10308.78       219.24 o                         
   6   2   1       2147.63       1995.25       110.27 o                         
   7   2   1        289.55        250.84       100.70 o                         
   8   2   1       2325.32       2553.82       142.36 o                         
   9   2   1       4537.22       4423.06       149.78 o                         
  10   2   1       6630.14       6767.17       149.28 o                         
  11   2   1       2653.50       2533.20       117.11 o                         
  12   2   1        569.68        477.98        93.26 o                         
  13   2   1       2257.14       2197.45       138.11 o                         
  14   2   1       7305.37       7227.53       352.28 o                         
  15   2   1       1970.46       1923.38       300.43 o                         
  16   2   1        111.16        262.63       286.87 o                         
  17   2   1        621.19        607.31       302.28 o                         
  18   2   1        956.11       1256.30       325.43 o                         
  19   2   1       1516.91       1770.84       339.02 o                         
  20   2   1        958.92       1287.37       342.85 o                         
 -20   3   1         38.29        364.47       298.63 o                         
 -19   3   1       2215.48       2133.91       328.23 o                         
 -18   3   1       3130.44       2757.84       311.96 o                         
 -17   3   1       3044.58       2921.92       310.24 o                         
 -16   3   1        701.70        846.65       271.94 o                         
 -15   3   1        450.14        536.97       260.09 o                         
 -14   3   1       4099.83       4148.25       294.39 o                         
 -13   3   1       6232.93       6061.01       297.10 o                         
 -12   3   1       4106.53       3967.73       184.49 o                         
 -11   3   1        185.08        149.79       141.78 o                         
 -10   3   1        170.53        240.88       143.66 o                         
  -9   3   1       7715.32       7641.97       170.36 o                         
  -8   3   1      12577.67      12360.49       194.49 o                         
  -7   3   1      11659.72      12169.89       188.85 o                         
  -6   3   1       1158.15       1113.12       160.00 o                         
  -5   3   1       1022.62       1143.12       164.90 o                         
  -4   3   1      19746.40      19975.78       186.22 o                         
  -3   3   1      19158.04      18692.13       263.38 o                         
  -2   3   1       5768.18       5867.22       125.43 o                         
  -1   3   1       4306.14       4587.77        91.29 o                         
   0   3   1       4548.78       4888.72       112.68 o                         
   1   3   1      10516.70      10833.16       114.51 o                         
   2   3   1       7948.88       7827.49       193.98 o                         
   3   3   1      11610.48      11543.01       157.79 o                         
   4   3   1        164.38        218.64       149.26 o                         
   5   3   1        554.23        464.75        74.02 o                         
   6   3   1       9303.07       8851.13       201.44 o                         
   7   3   1      14949.53      14285.52       205.30 o                         
   8   3   1       7558.50       7457.62       181.90 o                         
   9   3   1         57.04         -5.50       181.27 o                         
  10   3   1       1544.83       1285.69       194.45 o                         
  11   3   1       4704.20       4791.14       200.11 o                         
  12   3   1      10338.24      10441.95       249.27 o                         
  13   3   1       1116.82       1300.63       164.60 o                         
  14   3   1       1813.70       1795.34       193.61 o                         
  15   3   1        687.62        907.30       285.83 o                         
  16   3   1       3820.66       4165.42       346.37 o                         
  17   3   1       2140.68       2286.25       316.72 o                         
  18   3   1       2271.96       2253.23       342.26 o                         
  19   3   1        166.73        131.45       314.47 o                         
 -18   4   1        158.09         14.95       271.97 o                         
 -17   4   1       1151.91       1146.92       285.06 o                         
 -16   4   1       4452.41       4908.41       335.89 o                         
 -15   4   1       4729.70       5317.67       319.86 o                         
 -14   4   1       3461.15       3857.41       289.61 o                         
 -13   4   1          1.12         93.16       159.36 o                         
 -12   4   1       3007.56       2966.47       195.12 o                         
 -11   4   1       8125.07       8235.06       238.19 o                         
 -10   4   1      10943.71      11076.31       215.17 o                         
  -9   4   1       3166.13       3581.49       157.12 o                         
  -8   4   1        105.21         80.26       120.95 o                         
  -7   4   1       6955.05       6765.37       144.85 o                         
  -6   4   1       6668.17       6080.90       128.00 o                         
  -5   4   1      13663.19      13185.61       475.30 o                         
  -4   4   1       1972.74       1736.07        97.52 o                         
  -3   4   1          0.24          3.57        51.11 o                         
  -2   4   1       7239.49       7000.86       206.37 o                         
  -1   4   1      13634.23      14405.15       143.21 o                         
   0   4   1      17096.46      17910.13       439.24 o                         
   1   4   1       6316.80       6695.77       166.99 o                         
   2   4   1         47.15        147.13        85.87 o                         
   3   4   1      18227.64      18282.62       600.87 o                         
   4   4   1      16656.44      16422.87       447.60 o                         
   5   4   1      10681.95      10804.31       410.22 o                         
   6   4   1       3711.49       3454.20       187.48 o                         
   7   4   1        408.59        371.58        63.51 o                         
   8   4   1       6925.26       6750.91       294.69 o                         
   9   4   1       7273.38       7358.56       198.91 o                         
  10   4   1       7001.90       7058.69       343.73 o                         
  11   4   1       2101.04       1812.95       256.70 o                         
  12   4   1        775.51        712.09       178.99 o                         
  13   4   1       4998.03       4907.26       226.73 o                         
  14   4   1       2941.71       3453.66       214.60 o                         
  15   4   1       4248.33       4146.34       328.54 o                         
  16   4   1        469.12        457.50       273.21 o                         
  17   4   1         85.78        288.34       296.12 o                         
  18   4   1       2725.80       2327.63       337.03 o                         
 -17   5   1       2008.01       1494.65       464.43 o                         
 -16   5   1        274.04        311.36       430.95 o                         
 -15   5   1        132.10         70.01       436.65 o                         
 -14   5   1       2254.62       2281.89       436.52 o                         
 -13   5   1       4047.56       4013.70       364.92 o                         
 -12   5   1       2368.91       2323.36       196.05 o                         
 -11   5   1        512.67        521.69       168.20 o                         
 -10   5   1        279.11        232.05       141.25 o                         
  -9   5   1       5064.96       4925.64       181.26 o                         
  -8   5   1       7327.78       6598.71       340.07 o                         
  -7   5   1       5732.55       5496.41       238.18 o                         
  -6   5   1       2091.06       1914.17       121.87 o                         
  -5   5   1        896.93        895.41       108.65 o                         
  -4   5   1       9528.89       9426.97       178.74 o                         
  -3   5   1       9541.18       9605.14       171.05 o                         
  -2   5   1       7598.21       7702.29       197.78 o                         
  -1   5   1       1224.09       1232.24        69.05 o                         
   0   5   1       1038.39        954.16        68.00 o                         
   1   5   1       6533.36       6779.97       249.55 o                         
   2   5   1       8254.38       7954.07       260.16 o                         
   3   5   1       4441.69       4589.25       202.69 o                         
   4   5   1        411.68        519.81       166.32 o                         
   5   5   1        151.44        175.72       166.72 o                         
   6   5   1       6728.90       6575.13       361.23 o                         
   7   5   1       9230.54       9097.65       288.92 o                         
   8   5   1       4263.45       4037.22       273.97 o                         
   9   5   1        346.11        556.93       234.08 o                         
  10   5   1        903.61        986.06       315.24 o                         
  11   5   1       3977.84       4698.07       295.81 o                         
  12   5   1       5723.54       5945.50       249.34 o                         
  13   5   1       2888.04       3067.54       228.70 o                         
  14   5   1        763.08        894.99       200.58 o                         
  15   5   1        868.80       1014.13       271.92 o                         
  16   5   1       2433.67       2610.24       310.02 o                         
 -15   6   1       1556.05       1954.70       473.01 o                         
 -14   6   1        174.84        140.78       384.44 o                         
 -13   6   1        146.96        110.56       248.74 o                         
 -12   6   1        985.42        760.07       262.05 o                         
 -11   6   1       3883.93       4035.96       384.48 o                         
 -10   6   1       2522.02       2695.26       235.59 o                         
  -9   6   1        890.86        843.18       211.23 o                         
  -8   6   1          7.73         27.68       197.45 o                         
  -7   6   1       1968.74       2079.08       221.52 o                         
  -6   6   1       3925.73       3894.58       237.72 o                         
  -5   6   1       1758.92       2119.24       270.80 o                         
  -4   6   1       2584.66       2731.38       218.62 o                         
  -3   6   1        391.87        523.89       278.45 o                         
  -2   6   1       3385.55       3331.80       312.39 o                         
  -1   6   1       6445.82       5545.95       337.50 o                         
   0   6   1       2644.87       2340.52       289.93 o                         
   1   6   1        839.52        534.74       328.83 o                         
   2   6   1         71.00         77.17       156.89 o                         
   3   6   1       1924.06       1998.77       189.25 o                         
   4   6   1       6694.67       6369.50       353.88 o                         
   5   6   1       2797.18       2892.52       219.67 o                         
   6   6   1       1070.06       1166.00       196.77 o                         
   7   6   1         95.28        152.62       191.05 o                         
   8   6   1       1318.42       1343.40       253.35 o                         
   9   6   1       2543.07       2692.23       280.05 o                         
  10   6   1       1443.33       1404.06       269.95 o                         
  11   6   1       1151.65       1178.77       269.93 o                         
  12   6   1        502.87        565.19       264.57 o                         
  13   6   1       1110.42       1260.18       283.56 o                         
  14   6   1       1540.16       1705.22       286.27 o                         
 -12   7   1        157.46        170.13       275.20 o                         
 -11   7   1         95.37         45.76       258.13 o                         
 -10   7   1        242.42        251.45       252.65 o                         
  -9   7   1        248.47         53.50       212.07 o                         
  -8   7   1        974.96        925.74       226.51 o                         
  -7   7   1       1173.66        959.67       222.75 o                         
  -6   7   1        119.58         69.29       208.70 o                         
  -5   7   1        345.19        304.92       205.19 o                         
  -4   7   1        337.29        182.37       300.30 o                         
  -3   7   1        227.62         75.33       287.67 o                         
  -2   7   1       2181.91       1926.63       328.46 o                         
  -1   7   1        493.30        360.61       282.85 o                         
   0   7   1        107.33          6.28       275.67 o                         
   1   7   1        793.76        638.32       286.69 o                         
   2   7   1       2422.35       2398.76       323.82 o                         
   3   7   1        276.78         25.05       289.58 o                         
   4   7   1        316.64        272.75       196.16 o                         
   5   7   1        293.04        274.17       190.58 o                         
   6   7   1        797.84        902.55       211.99 o                         
   7   7   1       1066.02        874.56       247.81 o                         
   8   7   1        742.79        520.53       293.33 o                         
   9   7   1        170.91        257.23       250.31 o                         
  10   7   1        207.95        378.02       263.54 o                         
  11   7   1       1682.26       1612.38       281.57 o                         
  12   7   1          7.00        -14.13       267.80 o                         
  -8   8   1          4.84        -39.27       260.36 o                         
  -7   8   1         49.91         67.02       223.18 o                         
  -6   8   1        133.26         96.68       306.68 o                         
  -5   8   1         25.81         65.37       314.48 o                         
  -4   8   1         68.60        157.81       409.96 o                         
  -3   8   1          7.42        176.10       317.65 o                         
  -2   8   1       1480.99       1249.54       392.67 o                         
  -1   8   1          0.92        -64.59       306.43 o                         
   0   8   1          0.25         34.08       306.81 o                         
   1   8   1         58.59          2.03       309.28 o                         
   2   8   1          5.66        -35.80       322.11 o                         
   3   8   1          6.92         82.66       308.36 o                         
   4   8   1         52.67       -170.04       311.43 o                         
   5   8   1         21.97       -135.15       455.89 o                         
   6   8   1         74.52        120.17       419.31 o                         
   7   8   1         44.05         39.15       437.95 o                         
 -21   0   2       2477.86       1808.85       470.08 o                         
 -20   0   2       1620.45       1556.24       461.07 o                         
 -19   0   2         15.26        213.54       424.44 o                         
 -18   0   2       2516.97       3155.97       457.90 o                         
 -17   0   2       4360.40       4504.00       462.09 o                         
 -16   0   2        661.95        895.19       390.89 o                         
 -15   0   2       7370.41       6774.91       460.59 o                         
 -14   0   2        776.08        334.47       354.19 o                         
 -13   0   2       2319.57       1980.46       354.07 o                         
 -12   0   2       9251.23       8650.19       434.68 o                         
 -11   0   2      12621.68      10741.64       448.66 o                         
 -10   0   2      11731.67      11104.05       424.96 o                         
  -9   0   2       1025.22        769.34       298.16 o                         
  -8   0   2       3167.53       3432.57       306.86 o                         
  -7   0   2       8946.08       8600.55       335.48 o                         
  -6   0   2      21663.00      22462.31       287.19 o                         
  -5   0   2      12701.60      12477.67       323.26 o                         
  -4   0   2        481.20        574.36       203.74 o                         
  -3   0   2       6571.78       7447.88       227.84 o                         
  -2   0   2       2435.43       2856.49       171.29 o                         
  -1   0   2      13493.60      14397.81       260.49 o                         
   0   0   2      10837.87      11375.11       239.06 o                         
   1   0   2       2099.06       2070.64       187.33 o                         
   2   0   2       2809.82       2854.81       203.71 o                         
   3   0   2      32885.32      31665.32       418.81 o                         
   4   0   2      39808.45      38946.29       489.64 o                         
   5   0   2       7863.03       7324.57       310.77 o                         
   6   0   2        993.04       1011.02       259.03 o                         
   7   0   2        137.75        339.93       311.46 o                         
   8   0   2      16434.13      15552.74       487.14 o                         
   9   0   2      15011.78      14416.45       511.07 o                         
  10   0   2       9262.46       8891.21       461.53 o                         
  11   0   2        452.66        429.83       354.46 o                         
  12   0   2       1699.95       1372.02       398.27 o                         
  13   0   2       7052.42       6448.48       503.62 o                         
  14   0   2       6496.17       7066.14       534.14 o                         
  15   0   2       3744.19       3803.68       491.67 o                         
  16   0   2        147.66        263.88       400.67 o                         
  17   0   2        851.67       1176.83       443.02 o                         
  18   0   2       3880.17       3917.60       540.00 o                         
  19   0   2       3529.88       3639.89       525.26 o                         
  20   0   2       1239.71       1262.93       478.67 o                         
 -21   1   2          0.14         14.08       293.05 o                         
 -20   1   2        434.42        636.32       307.99 o                         
 -19   1   2       2967.97       3014.04       337.67 o                         
 -18   1   2       6705.93       6701.94       370.78 o                         
 -17   1   2       6292.19       6063.37       351.16 o                         
 -16   1   2        661.71        645.19       264.47 o                         
 -15   1   2        598.11        728.09       259.87 o                         
 -14   1   2      13373.92      12617.44       723.18 o                         
 -13   1   2       6573.39       6010.36       286.20 o                         
 -12   1   2       2920.80       1905.48       264.72 o                         
 -11   1   2          5.35        -15.52        64.75 o                         
 -10   1   2       5330.51       5005.45       162.87 o                         
  -9   1   2      20477.09      19985.14       223.97 o                         
  -8   1   2      19433.83      19289.44       275.48 o                         
  -7   1   2       3170.70       3085.15       151.10 o                         
  -6   1   2         50.24         68.25       115.84 o                         
  -5   1   2      23117.98      24336.52       211.51 o                         
  -4   1   2      37910.62      40600.15       225.50 o                         
  -3   1   2      38583.84      40881.52       191.03 o                         
  -2   1   2      51264.56      52619.75       696.57 o                         
  -1   1   2      23603.30      27939.70       242.04 o                         
   0   1   2      16189.21      16865.52       242.69 o                         
   1   1   2      22499.64      22641.74       213.53 o                         
   2   1   2      27479.02      26255.15       293.16 o                         
   3   1   2       8400.75       8063.99       125.22 o                         
   4   1   2       2388.32       2211.83       110.53 o                         
   5   1   2      11757.83      11279.72       164.06 o                         
   6   1   2      16236.25      15153.08       234.29 o                         
   7   1   2      25976.11      26350.23       586.62 o                         
   8   1   2         10.91         49.47       339.65 o                         
   9   1   2       1402.76       1525.29       124.79 o                         
  10   1   2       9700.61       9653.08       219.62 o                         
  11   1   2      11558.93      11634.67       185.00 o                         
  12   1   2       9702.39       9376.38       408.42 o                         
  13   1   2        731.59        561.85        90.40 o                         
  14   1   2        630.35        595.94       281.93 o                         
  15   1   2       4412.99       4116.55       344.08 o                         
  16   1   2       3160.99       3730.57       335.36 o                         
  17   1   2       5669.96       5788.25       383.51 o                         
  18   1   2        407.22        547.79       316.18 o                         
  19   1   2        201.56        203.74       312.31 o                         
  20   1   2       1372.58       1417.26       359.23 o                         
 -20   2   2        780.69        649.64       294.47 o                         
 -19   2   2        117.65        176.31       291.66 o                         
 -18   2   2        788.24       1032.17       283.86 o                         
 -17   2   2       2394.12       2389.15       302.64 o                         
 -16   2   2       1324.24       1691.81       284.17 o                         
 -15   2   2       3538.50       3270.15       289.39 o                         
 -14   2   2          1.38         65.04        95.10 o                         
 -13   2   2       1444.59       1381.51       129.52 o                         
 -12   2   2       4014.35       3638.77       129.12 o                         
 -11   2   2       4229.97       4053.60       133.99 o                         
 -10   2   2       6408.22       6169.69       147.13 o                         
  -9   2   2          1.22         22.24       101.38 o                         
  -8   2   2       2218.51       2137.16       122.34 o                         
  -7   2   2        529.46        395.42       109.25 o                         
  -6   2   2      13510.20      13959.61       173.92 o                         
  -5   2   2       2951.15       3011.25       120.34 o                         
  -4   2   2        415.11        511.90        72.97 o                         
  -3   2   2       5213.42       5308.71       200.27 o                         
  -2   2   2       1789.10       2316.95       103.34 o                         
  -1   2   2      36047.81      43607.92       368.37 o                         
   0   2   2       3510.30       4251.25       204.69 o                         
   1   2   2        247.43        335.23        71.04 o                         
   2   2   2      10323.79      10411.88       129.75 o                         
   3   2   2       5986.35       5759.71        85.81 o                         
   4   2   2      14543.76      13802.53       128.60 o                         
   5   2   2       7285.02       6939.16       122.91 o                         
   6   2   2         78.89        148.03       108.96 o                         
   7   2   2        914.18        782.28       107.13 o                         
   8   2   2       4535.35       4401.38       162.13 o                         
   9   2   2       6462.56       6352.65       290.44 o                         
  10   2   2       2761.89       2864.31       141.89 o                         
  11   2   2        475.20        465.00       105.10 o                         
  12   2   2        827.63        811.68       113.85 o                         
  13   2   2        894.79        991.49       145.75 o                         
  14   2   2       5226.88       4782.73       322.74 o                         
  15   2   2       1816.97       2164.41       305.32 o                         
  16   2   2         26.16         88.32       291.10 o                         
  17   2   2       1450.22       1409.15       325.02 o                         
  18   2   2       1634.74       1887.19       334.59 o                         
  19   2   2       1185.16       1470.56       339.02 o                         
 -20   3   2        222.35        109.16       295.67 o                         
 -19   3   2        552.49        743.87       293.62 o                         
 -18   3   2        672.86        749.88       275.87 o                         
 -17   3   2        361.12        283.28       259.71 o                         
 -16   3   2         73.36        252.98       251.68 o                         
 -15   3   2        340.04        321.87       245.04 o                         
 -14   3   2        643.79        597.73       152.26 o                         
 -13   3   2       1540.21       1543.16       166.35 o                         
 -12   3   2       1379.39       1474.64       165.03 o                         
 -11   3   2          1.83         79.95       142.24 o                         
 -10   3   2       1540.79       1641.55       153.30 o                         
  -9   3   2       2449.85       2312.76       155.38 o                         
  -8   3   2       2627.82       2617.54       150.45 o                         
  -7   3   2       2275.38       2456.15       143.97 o                         
  -6   3   2        274.45        295.41       111.98 o                         
  -5   3   2       3760.92       3607.72        99.14 o                         
  -4   3   2       5762.41       5732.00       243.22 o                         
  -3   3   2       4636.49       4542.06       149.60 o                         
  -2   3   2        606.78        655.43       100.15 o                         
  -1   3   2         58.15         29.53        48.47 o                         
   0   3   2       2478.89       2378.71        83.00 o                         
   1   3   2       1807.19       1672.07        88.88 o                         
   2   3   2       3390.66       3317.72        76.20 o                         
   3   3   2       3578.57       3444.47        86.06 o                         
   4   3   2         37.38         -7.65        72.85 o                         
   5   3   2       2135.67       2035.27       109.09 o                         
   6   3   2       2372.03       2231.10       140.61 o                         
   7   3   2       2439.36       2258.50       129.70 o                         
   8   3   2        408.40        317.51       114.14 o                         
   9   3   2        261.68        197.13       192.92 o                         
  10   3   2       1117.35       1187.71       206.24 o                         
  11   3   2       2929.47       3067.35       230.24 o                         
  12   3   2       3987.02       4252.76       206.96 o                         
  13   3   2        239.64        172.53       163.76 o                         
  14   3   2        124.83        182.67       162.14 o                         
  15   3   2        359.59        426.63       274.27 o                         
  16   3   2        577.41        593.64       305.63 o                         
  17   3   2       1229.15       1142.44       319.87 o                         
  18   3   2         39.20        322.16       322.96 o                         
  19   3   2          3.11        -84.07       317.89 o                         
 -19   4   2          0.69        245.64       484.64 o                         
 -18   4   2          0.05        -14.30       474.47 o                         
 -17   4   2         90.81        133.77       457.28 o                         
 -16   4   2          0.20         -1.11       240.67 o                         
 -15   4   2         62.84        190.93       231.32 o                         
 -14   4   2          1.13        -11.35       163.15 o                         
 -13   4   2        120.94        112.34       159.47 o                         
 -12   4   2        135.62        166.55       159.64 o                         
 -11   4   2        122.24        165.39       152.25 o                         
 -10   4   2        360.84        342.04       152.39 o                         
  -9   4   2         13.63          0.19       137.28 o                         
  -8   4   2         49.78         -8.72        95.40 o                         
  -7   4   2        372.27        343.26        89.56 o                         
  -6   4   2        374.92        373.08        77.94 o                         
  -5   4   2        204.20        170.17        46.41 o                         
  -4   4   2         75.06         39.46        49.86 o                         
  -3   4   2        253.55        236.62        52.42 o                         
  -2   4   2        621.97        632.08        61.32 o                         
  -1   4   2        864.86        893.54        77.89 o                         
   0   4   2        150.50        194.89        65.90 o                         
   1   4   2         97.71        112.16        40.23 o                         
   2   4   2        559.11        560.11       103.85 o                         
   3   4   2         76.11         94.60       132.18 o                         
   4   4   2        114.14          2.30       169.73 o                         
   5   4   2         34.49         97.08       178.77 o                         
   6   4   2          1.02        -15.34        53.54 o                         
   7   4   2         20.93         31.39        76.29 o                         
   8   4   2         12.93         44.64        95.34 o                         
   9   4   2         53.30         21.33       111.17 o                         
  10   4   2         46.68        119.81       211.48 o                         
  11   4   2        219.09         56.74       223.91 o                         
  12   4   2        217.92        161.45       224.72 o                         
  13   4   2          8.38         99.36       178.61 o                         
  14   4   2          7.91         -5.60       176.91 o                         
  15   4   2         18.84        118.77       271.23 o                         
  16   4   2         59.03        -21.54       295.36 o                         
  17   4   2         42.33        101.32       292.05 o                         
  18   4   2          1.11        247.89       309.31 o                         
 -17   5   2          8.64        -93.62       462.20 o                         
 -16   5   2         70.08       -138.45       413.55 o                         
 -15   5   2        254.19        112.59       436.41 o                         
 -14   5   2        435.81        677.55       247.56 o                         
 -13   5   2       1167.93       1100.84       259.56 o                         
 -12   5   2          2.05        102.49       242.62 o                         
 -11   5   2        240.40        183.04       134.42 o                         
 -10   5   2        835.38        830.93       116.03 o                         
  -9   5   2        590.03        643.98       103.38 o                         
  -8   5   2        772.12        747.61        92.16 o                         
  -7   5   2        437.36        418.63        77.51 o                         
  -6   5   2        442.27        391.14        53.36 o                         
  -5   5   2       2507.40       2197.42       133.57 o                         
  -4   5   2       2078.45       1976.97        92.04 o                         
  -3   5   2        106.51         59.86        63.05 o                         
  -2   5   2        167.58        173.31        55.54 o                         
  -1   5   2        409.54        374.58        61.21 o                         
   0   5   2        779.75        711.80        43.97 o                         
   1   5   2        293.31        267.23        95.83 o                         
   2   5   2       2387.19       2485.12       177.85 o                         
   3   5   2        559.04        616.98       170.79 o                         
   4   5   2        315.63        255.57       186.70 o                         
   5   5   2        706.96        658.50       205.13 o                         
   6   5   2       1729.67       1883.38       233.83 o                         
   7   5   2        395.38        253.56       218.64 o                         
   8   5   2        124.49        194.67       219.87 o                         
   9   5   2         19.42         22.98       229.32 o                         
  10   5   2        189.24        162.90       231.48 o                         
  11   5   2       3781.50       3867.44       296.28 o                         
  12   5   2        849.55        851.03       247.66 o                         
  13   5   2        316.01        348.25       244.75 o                         
  14   5   2        230.90        326.90       199.45 o                         
  15   5   2        116.54        341.09       283.75 o                         
  16   5   2         60.15        274.63       289.83 o                         
 -15   6   2        289.61        447.91       411.39 o                         
 -14   6   2         17.16         59.17       258.82 o                         
 -13   6   2        146.54         71.80       255.98 o                         
 -12   6   2        688.79        677.80       264.13 o                         
 -11   6   2       2357.81       2591.96       297.18 o                         
 -10   6   2        768.71        843.56       265.91 o                         
  -9   6   2          7.26        -74.87       252.10 o                         
  -8   6   2        365.60        466.34       247.45 o                         
  -7   6   2       1853.23       1958.47       269.18 o                         
  -6   6   2       1606.93       1304.79       387.87 o                         
  -5   6   2        798.80        741.63       246.04 o                         
  -4   6   2        144.14         48.08       194.26 o                         
  -3   6   2          3.81         10.90       273.14 o                         
  -2   6   2       2854.47       2670.61       341.63 o                         
  -1   6   2       3353.38       2924.13       325.20 o                         
   0   6   2       2468.88       2393.42       351.54 o                         
   1   6   2        234.11        344.48       385.53 o                         
   2   6   2        642.28        670.38       177.05 o                         
   3   6   2       3660.35       3716.18       227.44 o                         
   4   6   2       1456.85       1405.90       205.70 o                         
   5   6   2       1736.93       1836.42       237.25 o                         
   6   6   2         63.75         31.09       217.08 o                         
   7   6   2       1040.98        981.48       243.22 o                         
   8   6   2       1478.72       1545.52       258.98 o                         
   9   6   2       1195.46       1281.34       263.51 o                         
  10   6   2        756.81        754.19       257.85 o                         
  11   6   2        510.21        222.06       259.17 o                         
  12   6   2        676.15        761.87       273.00 o                         
  13   6   2        464.13        696.18       265.84 o                         
  14   6   2       2518.95       2930.81       489.51 o                         
 -12   7   2        711.12        575.40       266.31 o                         
 -11   7   2          1.26        -29.86       266.03 o                         
 -10   7   2       1333.58       1491.30       296.91 o                         
  -9   7   2       2814.85       3177.96       310.63 o                         
  -8   7   2       3422.83       3665.59       360.34 o                         
  -7   7   2       1088.09       1323.96       276.27 o                         
  -6   7   2          1.96         -4.29       246.69 o                         
  -5   7   2       2363.02       2024.53       486.46 o                         
  -4   7   2       5086.04       4759.11       550.86 o                         
  -3   7   2       3636.98       3249.48       488.45 o                         
  -2   7   2       1216.81       1136.48       465.01 o                         
  -1   7   2        538.45        567.79       420.16 o                         
   0   7   2       2130.17       2258.39       438.62 o                         
   1   7   2       3997.81       3195.92       466.06 o                         
   2   7   2       3636.80       3418.47       476.37 o                         
   3   7   2        337.27        631.38       438.58 o                         
   4   7   2         16.44          3.09       442.08 o                         
   5   7   2       2326.07       2321.49       244.76 o                         
   6   7   2       3665.66       4001.83       282.16 o                         
   7   7   2       2624.59       2697.99       334.36 o                         
   8   7   2        389.76        420.40       245.23 o                         
   9   7   2        261.41        112.21       251.95 o                         
  10   7   2       1259.19       1123.06       275.05 o                         
  11   7   2       4154.79       4431.13       337.88 o                         
  -7   8   2       2736.13       2601.50       504.93 o                         
  -6   8   2       1934.75       2234.86       504.22 o                         
  -5   8   2       2472.15       2233.87       526.24 o                         
  -4   8   2        201.80        262.04       478.63 o                         
  -3   8   2          3.66       -126.93       453.64 o                         
  -2   8   2       4760.10       4769.87       573.86 o                         
  -1   8   2       1139.40       1647.64       502.24 o                         
   0   8   2       1505.67        881.89       459.51 o                         
   1   8   2        293.20        581.22       457.04 o                         
   2   8   2        220.71        249.22       452.31 o                         
   3   8   2       4119.47       3955.84       549.78 o                         
   4   8   2       2014.86       2636.91       505.78 o                         
   5   8   2       1282.63       1323.56       498.15 o                         
   6   8   2        263.53       -223.32       438.24 o                         
 -21   1   3          5.85        116.20       309.89 o                         
 -20   1   3        447.39        409.96       285.97 o                         
 -19   1   3       1036.63       1293.54       298.72 o                         
 -18   1   3        798.96       1086.75       288.50 o                         
 -17   1   3        314.70        110.46       253.34 o                         
 -16   1   3        101.11        305.05       252.93 o                         
 -15   1   3       2170.94       2094.03       260.78 o                         
 -14   1   3        766.65        658.30       107.73 o                         
 -13   1   3        751.21        565.12        80.52 o                         
 -12   1   3         39.83         29.63       101.73 o                         
 -11   1   3        187.60        211.36       106.48 o                         
 -10   1   3       1670.12       1735.76       205.93 o                         
  -9   1   3       1466.46       1315.44       197.42 o                         
  -8   1   3        645.76        712.91       188.62 o                         
  -7   1   3        684.04        781.75       130.13 o                         
  -6   1   3         64.87         84.76       113.53 o                         
  -5   1   3       3443.79       3569.51       127.13 o                         
  -4   1   3      12184.94      12459.41       234.13 o                         
  -3   1   3      12090.93      12972.80       205.78 o                         
  -2   1   3       8932.34       9838.70       144.77 o                         
  -1   1   3        458.37        484.48       143.19 o                         
   0   1   3       7445.99       7664.85       152.06 o                         
   1   1   3       4317.48       4424.26       133.10 o                         
   2   1   3       1622.32       1664.63       118.23 o                         
   3   1   3        244.24        257.05       109.47 o                         
   4   1   3        622.11        655.76       122.04 o                         
   5   1   3       1692.18       1826.64       191.78 o                         
   6   1   3       3732.00       3977.82       187.43 o                         
   7   1   3        109.61         28.41       164.38 o                         
   8   1   3        179.62        215.34       221.21 o                         
   9   1   3        865.52        726.65       352.11 o                         
  10   1   3       1233.97       1111.04       366.52 o                         
  11   1   3       2349.60       2438.33       274.67 o                         
  12   1   3        787.48        530.40       124.07 o                         
  13   1   3        155.04        139.76       280.22 o                         
  14   1   3        890.07        818.26       286.88 o                         
  15   1   3        793.91       1054.26       313.25 o                         
  16   1   3        394.38        480.54       323.23 o                         
  17   1   3        173.89        364.02       317.82 o                         
  18   1   3          8.27          1.02       329.46 o                         
  19   1   3        223.43        436.58       331.14 o                         
 -20   2   3        123.32        222.55       280.01 o                         
 -19   2   3         30.14        213.55       282.08 o                         
 -18   2   3        427.13        358.52       283.49 o                         
 -17   2   3       2155.49       2182.52       343.48 o                         
 -16   2   3       1868.79       2110.93       281.42 o                         
 -15   2   3       1091.87        835.13       245.65 o                         
 -14   2   3        307.37        328.54       135.88 o                         
 -13   2   3       1948.83       1958.21       160.34 o                         
 -12   2   3       3933.98       3926.95       139.79 o                         
 -11   2   3       4919.88       4523.05       266.05 o                         
 -10   2   3       2181.59       2018.04       151.02 o                         
  -9   2   3         56.85         48.37       164.10 o                         
  -8   2   3       9501.68      10030.24       185.10 o                         
  -7   2   3       5815.13       5792.40       146.16 o                         
  -6   2   3       6854.33       7259.33       198.46 o                         
  -5   2   3         25.64         39.61        73.78 o                         
  -4   2   3         78.27         97.67        49.56 o                         
  -3   2   3        157.65        119.48       158.97 o                         
  -2   2   3       8276.37       8232.93       194.33 o                         
  -1   2   3       4114.69       4257.34       133.56 o                         
   0   2   3       3355.88       3501.31       101.11 o                         
   1   2   3        940.11       1145.10        82.28 o                         
   2   2   3      10984.19      11283.16       142.75 o                         
   3   2   3       9096.66       8439.05       138.23 o                         
   4   2   3       5540.38       5368.96       131.66 o                         
   5   2   3       2226.54       2146.74       119.88 o                         
   6   2   3         41.85         83.22       106.85 o                         
   7   2   3       9393.64       9595.00       224.52 o                         
   8   2   3       4269.80       3800.37       360.25 o                         
   9   2   3       3756.40       3731.89       396.78 o                         
  10   2   3       1434.74       1503.22       373.85 o                         
  11   2   3        429.45        315.78       182.95 o                         
  12   2   3        761.44        916.88       174.35 o                         
  13   2   3       3005.47       3296.48       197.14 o                         
  14   2   3       3977.68       4047.67       325.80 o                         
  15   2   3         75.90         72.83       300.60 o                         
  16   2   3         44.53        213.25       301.04 o                         
  17   2   3       1623.71       1762.96       335.96 o                         
  18   2   3       2392.78       2641.20       364.01 o                         
  19   2   3        942.75        897.49       337.36 o                         
 -20   3   3        684.37        826.92       517.52 o                         
 -19   3   3       4022.21       3927.20       338.95 o                         
 -18   3   3       2216.52       2103.33       301.99 o                         
 -17   3   3        111.11         -5.55       256.88 o                         
 -16   3   3        132.05        133.57       244.83 o                         
 -15   3   3       5388.14       4896.50       302.69 o                         
 -14   3   3       7247.48       6883.81       426.28 o                         
 -13   3   3       3456.93       3520.64       190.75 o                         
 -12   3   3        954.47        810.16       158.04 o                         
 -11   3   3       3037.32       2891.94       173.45 o                         
 -10   3   3       7422.10       7223.92       200.78 o                         
  -9   3   3       8218.75       8118.23       423.13 o                         
  -8   3   3       4340.09       4368.46       154.15 o                         
  -7   3   3       1777.81       1907.77       103.40 o                         
  -6   3   3       5532.50       5149.01       214.12 o                         
  -5   3   3      14647.10      14575.69       240.67 o                         
  -4   3   3      16526.74      16542.53       280.03 o                         
  -3   3   3      12411.43      12791.19       278.06 o                         
  -2   3   3        645.28        749.28       134.67 o                         
  -1   3   3       4524.52       4807.00       174.92 o                         
   0   3   3      16962.14      16722.07       175.34 o                         
   1   3   3      27017.23      27673.34       214.14 o                         
   2   3   3       3429.48       3190.10       121.29 o                         
   3   3   3         26.13         29.83        77.82 o                         
   4   3   3       3330.45       3386.07       104.95 o                         
   5   3   3      12460.67      11585.19       156.63 o                         
   6   3   3      11097.70      10360.95       176.11 o                         
   7   3   3       3349.20       3165.20       134.45 o                         
   8   3   3         45.03         83.38       200.69 o                         
   9   3   3       3675.44       3648.60       308.07 o                         
  10   3   3      12851.98      12417.98       453.48 o                         
  11   3   3       4946.43       5094.77       270.93 o                         
  12   3   3        792.27        884.90       224.30 o                         
  13   3   3         70.54        119.44       203.32 o                         
  14   3   3       2273.30       2054.03       306.87 o                         
  15   3   3       3915.12       4501.17       371.89 o                         
  16   3   3       2700.15       3005.09       353.09 o                         
  17   3   3        666.29        803.26       319.19 o                         
  18   3   3          0.51         27.79       333.46 o                         
 -18   4   3       1416.04       1570.84       497.26 o                         
 -17   4   3       3904.26       4969.95       536.25 o                         
 -16   4   3       2365.07       2771.55       490.31 o                         
 -15   4   3        306.56        265.04       400.43 o                         
 -14   4   3         86.43         53.11       165.27 o                         
 -13   4   3       2220.72       2371.70       188.83 o                         
 -12   4   3       5248.62       5292.25       206.90 o                         
 -11   4   3       8514.73       8672.78       568.51 o                         
 -10   4   3        938.25        850.58       144.86 o                         
  -9   4   3          9.92         71.52        98.87 o                         
  -8   4   3       4222.95       3919.61       188.29 o                         
  -7   4   3      12957.87      12841.75       241.55 o                         
  -6   4   3       9218.38       9318.53       210.80 o                         
  -5   4   3       3000.85       2824.27       152.44 o                         
  -4   4   3        274.27        294.60       127.66 o                         
  -3   4   3       1708.34       1781.39       144.75 o                         
  -2   4   3      24376.50      25009.58       292.49 o                         
  -1   4   3       5129.06       5192.94       250.54 o                         
   0   4   3       1947.52       2056.64        88.90 o                         
   1   4   3        143.29        239.25        77.61 o                         
   2   4   3       5651.93       5423.22       112.14 o                         
   3   4   3       9531.04       9112.05       128.19 o                         
   4   4   3      11545.31      11124.37       227.74 o                         
   5   4   3       2471.96       2363.53       175.05 o                         
   6   4   3        864.98        776.95       118.96 o                         
   7   4   3       5869.64       5829.44       171.63 o                         
   8   4   3       7215.79       7076.34       182.31 o                         
   9   4   3       5059.48       5311.36       427.82 o                         
  10   4   3       5326.52       5304.22       525.49 o                         
  11   4   3        655.15        587.71       240.22 o                         
  12   4   3        992.78        987.15       246.72 o                         
  13   4   3       9079.37      10341.08       361.33 o                         
  14   4   3       4289.73       5083.79       352.53 o                         
  15   4   3        420.01        147.95       296.39 o                         
  16   4   3        317.45        304.72       308.61 o                         
  17   4   3       1565.17       1297.46       317.07 o                         
 -17   5   3        242.70        439.39       472.33 o                         
 -16   5   3        483.65        951.40       433.84 o                         
 -15   5   3       2697.46       3465.85       516.93 o                         
 -14   5   3       5399.25       5568.90       349.81 o                         
 -13   5   3       3215.87       2758.33       345.27 o                         
 -12   5   3        143.00        136.42       242.80 o                         
 -11   5   3       1444.69       1258.88       167.18 o                         
 -10   5   3       4992.11       4981.34       201.81 o                         
  -9   5   3       5999.33       5962.64       202.74 o                         
  -8   5   3       3214.99       3101.21       165.90 o                         
  -7   5   3         86.45         43.61       126.31 o                         
  -6   5   3       2487.50       2653.69       204.02 o                         
  -5   5   3       9679.19       9903.51       211.22 o                         
  -4   5   3       8296.59       8383.72       202.70 o                         
  -3   5   3       3570.66       3757.69       246.35 o                         
  -2   5   3         62.19         24.41       147.64 o                         
  -1   5   3       3009.15       3329.26       129.89 o                         
   0   5   3       8885.09       9036.68       178.38 o                         
   1   5   3      13856.45      14208.61       373.56 o                         
   2   5   3       4249.57       4319.65       165.21 o                         
   3   5   3          4.12         61.64       134.57 o                         
   4   5   3       2400.67       2385.67       214.54 o                         
   5   5   3       6835.06       7138.47       280.34 o                         
   6   5   3       7008.77       7304.26       327.57 o                         
   7   5   3       2023.66       2217.74       245.05 o                         
   8   5   3          0.44         24.74       224.24 o                         
   9   5   3       1751.66       1602.36       259.43 o                         
  10   5   3       8612.37       9006.56       353.74 o                         
  11   5   3       2945.82       3205.07       297.34 o                         
  12   5   3        131.71        167.81       245.67 o                         
  13   5   3         19.17         11.27       246.03 o                         
  14   5   3       1221.82       1584.60       435.27 o                         
  15   5   3       2809.69       3401.92       344.50 o                         
 -15   6   3        442.62        736.84       455.84 o                         
 -14   6   3        196.62        145.04       270.40 o                         
 -13   6   3        539.14        989.14       273.74 o                         
 -12   6   3       2238.16       2291.19       294.93 o                         
 -11   6   3       2080.47       1983.99       287.99 o                         
 -10   6   3        780.56        741.35       268.05 o                         
  -9   6   3         15.98         -8.93       251.02 o                         
  -8   6   3       1795.08       1824.59       278.32 o                         
  -7   6   3       4362.70       4579.40       313.16 o                         
  -6   6   3       2656.31       2557.50       283.25 o                         
  -5   6   3        349.41        239.60       256.98 o                         
  -4   6   3        853.20        842.39       146.13 o                         
  -3   6   3       2702.67       2592.30       179.69 o                         
  -2   6   3       2917.43       2868.43       195.50 o                         
  -1   6   3       3089.29       3217.54       203.49 o                         
   0   6   3       1152.28       1060.73       396.75 o                         
   1   6   3         72.04        128.59       137.14 o                         
   2   6   3       2032.29       2089.65       181.41 o                         
   3   6   3       3589.27       3521.32       242.81 o                         
   4   6   3       2873.98       2805.33       223.00 o                         
   5   6   3       1308.81       1305.98       297.46 o                         
   6   6   3        133.30        -54.41       207.65 o                         
   7   6   3       2364.07       2603.12       267.79 o                         
   8   6   3       3408.68       3693.57       289.59 o                         
   9   6   3       2795.61       2799.17       290.86 o                         
  10   6   3        243.22        469.06       257.52 o                         
  11   6   3        175.35        224.54       256.34 o                         
  12   6   3       1764.35       1876.19       294.14 o                         
  13   6   3       1570.01       2008.62       298.41 o                         
 -12   7   3         11.37        -52.47       280.46 o                         
 -11   7   3         63.76         84.21       265.77 o                         
 -10   7   3        676.51        524.40       277.68 o                         
  -9   7   3        642.10        721.61       278.57 o                         
  -8   7   3        250.66        297.36       277.40 o                         
  -7   7   3         64.93        126.42       268.25 o                         
  -6   7   3          2.24        -64.40       445.76 o                         
  -5   7   3       1870.14       1524.57       498.13 o                         
  -4   7   3       2238.64       2496.41       486.63 o                         
  -3   7   3        182.31       -125.57       452.66 o                         
  -2   7   3        159.56        235.34       416.99 o                         
  -1   7   3        255.26          6.03       430.34 o                         
   0   7   3       1166.12        661.78       438.03 o                         
   1   7   3        986.86       1484.24       466.69 o                         
   2   7   3       1130.23       1043.90       456.72 o                         
   3   7   3         98.37        103.68       426.43 o                         
   4   7   3         59.59        114.70       435.69 o                         
   5   7   3        678.03        879.50       450.72 o                         
   6   7   3        580.36        622.59       464.82 o                         
   7   7   3         74.05        211.83       431.54 o                         
   8   7   3          2.98        -15.55       424.69 o                         
   9   7   3         39.37        -34.97       249.00 o                         
  10   7   3        456.67        313.59       267.69 o                         
  -7   8   3        267.69        -62.94       461.68 o                         
  -6   8   3          0.22       -128.61       450.08 o                         
  -5   8   3         59.11       -235.38       449.89 o                         
  -4   8   3        456.81        512.79       491.84 o                         
  -3   8   3         55.33       -188.59       435.68 o                         
  -2   8   3          1.50        -10.18       479.32 o                         
  -1   8   3        204.76        262.40       470.59 o                         
   0   8   3         39.01       -241.11       446.35 o                         
   1   8   3         34.38       -152.35       446.19 o                         
   2   8   3         10.41        777.54       478.14 o                         
   3   8   3        165.83         55.35       471.27 o                         
   4   8   3          0.64        -80.45       453.64 o                         
   5   8   3        294.27        214.08       486.66 o                         
 -21   0   4       2034.16       2052.22       473.88 o                         
 -20   0   4       1585.27       1798.81       445.39 o                         
 -19   0   4        333.47        870.33       400.37 o                         
 -18   0   4      10252.88       9866.60       570.50 o                         
 -17   0   4       2009.73       1712.50       412.51 o                         
 -16   0   4       7853.47       7506.22       488.70 o                         
 -15   0   4         28.70        214.98       328.81 o                         
 -14   0   4       2228.13       2209.54       377.56 o                         
 -13   0   4       7875.60       7760.68       447.39 o                         
 -12   0   4      10732.30      11395.42       474.25 o                         
 -11   0   4      12243.85      12707.90       463.35 o                         
 -10   0   4        104.72         16.55       274.48 o                         
  -9   0   4      18728.70      19110.84       492.52 o                         
  -8   0   4       7949.51       8147.64       364.72 o                         
  -7   0   4      33491.42      36505.75       570.76 o                         
  -6   0   4       6617.02       6073.84       309.36 o                         
  -5   0   4       2734.65       3268.68       178.23 o                         
  -4   0   4      10842.58      11722.00       228.55 o                         
  -3   0   4      25163.34      26236.05       313.12 o                         
  -2   0   4      22130.91      23240.23       504.02 o                         
  -1   0   4      10045.86       9994.86       342.16 o                         
   0   0   4       4589.70       4827.05       294.22 o                         
   1   0   4      20522.75      20731.41       433.10 o                         
   2   0   4      16932.27      16506.94       400.68 o                         
   3   0   4      19820.99      19860.14       443.31 o                         
   4   0   4      10482.79       9839.36       372.29 o                         
   5   0   4        526.11        467.60       279.79 o                         
   6   0   4      24724.83      26547.07       552.53 o                         
   7   0   4      12217.55      11332.88       435.46 o                         
   8   0   4      12979.80      13374.34       468.10 o                         
   9   0   4       3557.96       3898.08       358.64 o                         
  10   0   4          0.24        -13.68       351.23 o                         
  11   0   4       3512.49       3309.22       420.28 o                         
  12   0   4       6690.51       7589.86       518.65 o                         
  13   0   4       8850.91       8925.24       556.52 o                         
  14   0   4       1586.82       1686.71       473.48 o                         
  15   0   4        951.95        819.51       469.09 o                         
  16   0   4       3238.72       2624.49       511.11 o                         
  17   0   4       4992.17       5834.64       595.48 o                         
  18   0   4       2279.76       2796.74       536.81 o                         
  19   0   4        625.10        823.85       526.13 o                         
 -21   1   4       1159.35       1357.84       309.43 o                         
 -20   1   4       2793.24       3253.76       489.00 o                         
 -19   1   4        985.96       1051.61       295.36 o                         
 -18   1   4        251.15        193.78       275.05 o                         
 -17   1   4          0.56         73.35       271.57 o                         
 -16   1   4       2873.13       3010.82       300.59 o                         
 -15   1   4       7920.60       7562.86       503.61 o                         
 -14   1   4       4551.77       4688.30       289.19 o                         
 -13   1   4       1449.06       1386.30       234.95 o                         
 -12   1   4        268.47        117.14       200.84 o                         
 -11   1   4       4832.96       5272.12       259.36 o                         
 -10   1   4       7619.92       7851.83       272.27 o                         
  -9   1   4       5335.63       5427.28       311.61 o                         
  -8   1   4       3768.37       4617.73       219.39 o                         
  -7   1   4        270.86        285.14       123.04 o                         
  -6   1   4      11162.77      11496.31       188.85 o                         
  -5   1   4      13416.55      12969.33       360.97 o                         
  -4   1   4       4856.95       5067.60       152.56 o                         
  -3   1   4       5653.25       5779.62       384.53 o                         
  -2   1   4       1530.50       1732.96       125.89 o                         
  -1   1   4      20397.74      20875.44       295.43 o                         
   0   1   4      24469.96      24961.47       252.64 o                         
   1   1   4      10222.80      10105.42       188.25 o                         
   2   1   4       4422.60       4245.73       154.37 o                         
   3   1   4        883.56        723.18       180.85 o                         
   4   1   4       9423.42       8345.18       353.38 o                         
   5   1   4       7217.24       6227.31       247.35 o                         
   6   1   4      16268.57      15976.99       327.01 o                         
   7   1   4       2672.13       2632.46       184.35 o                         
   8   1   4        550.36        541.74       171.69 o                         
   9   1   4       7068.65       7007.20       237.83 o                         
  10   1   4       6700.13       6245.12       467.01 o                         
  11   1   4       6409.21       6106.34       483.31 o                         
  12   1   4        293.82        309.06       280.86 o                         
  13   1   4       1400.24       1196.41       302.39 o                         
  14   1   4       5951.01       5720.34       371.89 o                         
  15   1   4       2302.02       2879.66       356.53 o                         
  16   1   4       3145.45       3196.22       371.15 o                         
  17   1   4         98.21        122.33       315.43 o                         
  18   1   4        472.77        575.47       322.35 o                         
  19   1   4       1273.43       1437.59       367.34 o                         
 -20   2   4        448.60        515.93       288.68 o                         
 -19   2   4        294.76        281.55       281.31 o                         
 -18   2   4       3874.98       3963.30       323.63 o                         
 -17   2   4        893.26        854.99       264.95 o                         
 -16   2   4       1980.68       1707.97       263.97 o                         
 -15   2   4        201.37        180.80       236.61 o                         
 -14   2   4        740.58        712.63       158.31 o                         
 -13   2   4       4226.30       4102.89       216.31 o                         
 -12   2   4       5473.44       5476.67       263.26 o                         
 -11   2   4       3798.74       3871.64       230.82 o                         
 -10   2   4        285.49        263.96       176.17 o                         
  -9   2   4       3604.36       3611.72       202.87 o                         
  -8   2   4       7351.81       7328.80       166.74 o                         
  -7   2   4      15810.51      16237.66       197.19 o                         
  -6   2   4       7719.15       7713.52       128.18 o                         
  -5   2   4        101.85        117.27        99.13 o                         
  -4   2   4       6423.92       6090.88       179.14 o                         
  -3   2   4      14129.75      13834.02       906.63 o                         
  -2   2   4       8541.25       8467.23       226.65 o                         
  -1   2   4       3122.31       3318.56       186.92 o                         
   0   2   4       1076.04       1234.51       164.08 o                         
   1   2   4       3170.38       3312.08       141.36 o                         
   2   2   4       6616.71       6238.38       160.35 o                         
   3   2   4      12829.43      12874.65       177.72 o                         
   4   2   4       2933.69       2783.45       160.75 o                         
   5   2   4        547.70        536.52       145.82 o                         
   6   2   4       3251.02       3531.32       178.81 o                         
   7   2   4       7491.54       7060.17       215.63 o                         
   8   2   4       7092.03       6840.66       225.99 o                         
   9   2   4       5195.82       5575.73       300.66 o                         
  10   2   4        339.15        293.56       369.75 o                         
  11   2   4       1946.35       1869.60       394.89 o                         
  12   2   4       4754.14       5231.62       508.05 o                         
  13   2   4       3064.13       3195.27       214.43 o                         
  14   2   4        998.06        972.82       298.78 o                         
  15   2   4         81.67         36.65       301.94 o                         
  16   2   4        928.43        854.28       388.39 o                         
  17   2   4       1834.72       2047.86       347.64 o                         
  18   2   4       1322.11       1706.01       362.27 o                         
 -19   3   4        208.82        252.55       458.96 o                         
 -18   3   4        666.35        861.10       260.97 o                         
 -17   3   4        572.43        551.72       247.80 o                         
 -16   3   4        182.15        363.38       240.83 o                         
 -15   3   4       2468.00       2321.22       283.06 o                         
 -14   3   4        354.17        455.25       161.68 o                         
 -13   3   4        238.62        292.65       161.17 o                         
 -12   3   4         33.73         93.00       150.78 o                         
 -11   3   4        929.89        936.02       153.54 o                         
 -10   3   4       1336.47       1338.09       147.21 o                         
  -9   3   4        539.07        498.51       144.33 o                         
  -8   3   4        490.29        505.74       107.11 o                         
  -7   3   4        552.37        481.15        81.00 o                         
  -6   3   4        955.70        900.15       179.92 o                         
  -5   3   4        390.63        291.49       169.51 o                         
  -4   3   4         18.13         28.06       163.24 o                         
  -3   3   4       6903.69       7355.60       305.78 o                         
  -2   3   4       2249.50       2795.52       259.73 o                         
  -1   3   4       1879.13       1672.91        87.03 o                         
   0   3   4       6853.14       6729.92       140.92 o                         
   1   3   4         76.11         18.80       105.04 o                         
   2   3   4       1713.05       1662.95       125.26 o                         
   3   3   4        350.05        369.90        90.83 o                         
   4   3   4       2551.05       2428.63       111.47 o                         
   5   3   4       1026.85        975.33       102.82 o                         
   6   3   4       2185.98       2214.48       159.13 o                         
   7   3   4        100.11        143.81       144.36 o                         
   8   3   4         53.84         15.53       215.11 o                         
   9   3   4       2166.18       2379.54       364.54 o                         
  10   3   4        165.32        276.04       226.51 o                         
  11   3   4       1140.85       1141.47       239.66 o                         
  12   3   4        540.33        539.61       227.52 o                         
  13   3   4         87.09        179.54       210.06 o                         
  14   3   4        852.43        828.49       281.97 o                         
  15   3   4        709.27        843.40       303.63 o                         
  16   3   4        494.91        598.33       325.82 o                         
  17   3   4         24.07       -140.35       328.52 o                         
 -18   4   4          5.02        -44.44       462.85 o                         
 -17   4   4         12.50       -138.08       427.07 o                         
 -16   4   4         11.98       -155.74       436.31 o                         
 -15   4   4         49.90         61.74       420.84 o                         
 -14   4   4         51.09         32.83       239.62 o                         
 -13   4   4        388.97        356.40       239.24 o                         
 -12   4   4         58.28        112.86       145.50 o                         
 -11   4   4         78.50         93.22       116.83 o                         
 -10   4   4         36.04         38.11       101.30 o                         
  -9   4   4         77.26         18.37        77.27 o                         
  -8   4   4         61.06        104.23       151.66 o                         
  -7   4   4          3.32        -60.79       146.38 o                         
  -6   4   4        368.61        383.60       146.82 o                         
  -5   4   4       1339.34       1524.86       160.79 o                         
  -4   4   4       2407.53       2550.21       171.30 o                         
  -3   4   4       1127.73       1053.48       186.01 o                         
  -2   4   4       1350.48       1498.31       189.30 o                         
  -1   4   4         73.92         56.11        38.00 o                         
   0   4   4         37.56         76.93        74.89 o                         
   1   4   4         50.34         92.75        87.88 o                         
   2   4   4         18.30         64.41        90.08 o                         
   3   4   4        124.05        186.41        96.98 o                         
   4   4   4         36.02         46.08       101.86 o                         
   5   4   4         32.37         73.78        79.87 o                         
   6   4   4         42.74         91.04       102.87 o                         
   7   4   4        219.57        177.17       109.82 o                         
   8   4   4        212.00        190.61       228.24 o                         
   9   4   4         75.11         33.54       240.16 o                         
  10   4   4        449.93        475.66       247.22 o                         
  11   4   4        896.43        905.02       258.07 o                         
  12   4   4         13.07        -18.16       247.89 o                         
  13   4   4         28.62        263.26       251.74 o                         
  14   4   4         35.03          7.63       387.65 o                         
  15   4   4         11.23        251.98       293.76 o                         
  16   4   4         11.23        -25.58       314.29 o                         
 -17   5   4          0.39        230.90       454.76 o                         
 -16   5   4        185.02        149.57       412.78 o                         
 -15   5   4        221.16        231.55       421.27 o                         
 -14   5   4        270.37        481.25       254.92 o                         
 -13   5   4        223.65        255.26       251.38 o                         
 -12   5   4        244.57        316.44       167.69 o                         
 -11   5   4        396.69        327.33       163.27 o                         
 -10   5   4        327.35        379.74       155.84 o                         
  -9   5   4        464.67        410.44       157.71 o                         
  -8   5   4         27.58         57.68       149.35 o                         
  -7   5   4        125.62        130.66       146.93 o                         
  -6   5   4          2.53         75.03       145.15 o                         
  -5   5   4        643.31        691.46       152.68 o                         
  -4   5   4       1677.22       1749.87       192.84 o                         
  -3   5   4        862.49       1012.77       208.86 o                         
  -2   5   4        104.74        153.45       119.13 o                         
  -1   5   4        510.90        605.16       120.90 o                         
   0   5   4       1584.47       1555.98        91.01 o                         
   1   5   4       1068.38       1039.96        85.83 o                         
   2   5   4          5.43         -6.57        73.07 o                         
   3   5   4         85.31        122.54        68.33 o                         
   4   5   4        606.20        700.65       154.26 o                         
   5   5   4       1107.35       1150.84       172.77 o                         
   6   5   4        436.45        223.11       212.87 o                         
   7   5   4          5.94         19.65       229.31 o                         
   8   5   4        111.72        211.70       235.04 o                         
   9   5   4        109.79        119.84       242.14 o                         
  10   5   4       2822.31       2676.80       284.14 o                         
  11   5   4         16.44        144.99       255.90 o                         
  12   5   4        407.69        318.94       259.43 o                         
  13   5   4         79.79        130.32       257.59 o                         
  14   5   4        557.71        890.52       413.18 o                         
  15   5   4        576.46        417.11       451.68 o                         
 -14   6   4        506.99        267.74       279.23 o                         
 -13   6   4        406.62        650.38       283.89 o                         
 -12   6   4       3370.77       3465.72       320.66 o                         
 -11   6   4        318.63        381.41       270.88 o                         
 -10   6   4         88.43        144.70       269.68 o                         
  -9   6   4        211.83        165.53       254.68 o                         
  -8   6   4       2990.15       2722.11       387.49 o                         
  -7   6   4       4263.58       4603.38       325.89 o                         
  -6   6   4       1030.14       1363.27       472.42 o                         
  -5   6   4       1190.65       1036.76       179.88 o                         
  -4   6   4         27.17         88.60       169.65 o                         
  -3   6   4       7367.47       7083.36       265.19 o                         
  -2   6   4        394.80        480.14       193.02 o                         
  -1   6   4        485.51        457.14       188.44 o                         
   0   6   4         24.20         56.98       195.77 o                         
   1   6   4        765.82        601.70       216.87 o                         
   2   6   4       2061.66       2175.11       252.48 o                         
   3   6   4       3036.01       2931.79       173.15 o                         
   4   6   4        565.24        600.61       191.59 o                         
   5   6   4          1.78         82.38       192.10 o                         
   6   6   4       1045.38        961.49       225.01 o                         
   7   6   4       1439.59       1648.06       255.95 o                         
   8   6   4       1327.48       1519.74       253.68 o                         
   9   6   4       1389.90       1419.40       268.06 o                         
  10   6   4        937.29       1046.79       271.44 o                         
  11   6   4         46.66         34.34       265.23 o                         
  12   6   4       1587.82       1600.46       287.01 o                         
 -11   7   4       1270.13       1397.58       310.06 o                         
 -10   7   4       1990.53       2177.31       327.39 o                         
  -9   7   4       1561.08       1698.53       307.09 o                         
  -8   7   4        287.85        157.26       264.70 o                         
  -7   7   4         41.88        122.64       420.92 o                         
  -6   7   4       1867.12       1463.87       452.92 o                         
  -5   7   4       1481.42       1541.44       473.65 o                         
  -4   7   4       4647.26       4651.00       563.14 o                         
  -3   7   4        223.42        -11.23       427.03 o                         
  -2   7   4        121.81        187.21       446.00 o                         
  -1   7   4       2131.71       2360.89       496.61 o                         
   0   7   4       3478.72       2985.92       496.32 o                         
   1   7   4       4106.76       3923.44       531.07 o                         
   2   7   4         11.16       -143.31       456.43 o                         
   3   7   4         62.93        114.48       445.18 o                         
   4   7   4       1400.90       1618.37       476.91 o                         
   5   7   4       4102.32       4232.26       552.02 o                         
   6   7   4       1600.41       1606.62       496.18 o                         
   7   7   4        244.06        375.49       457.05 o                         
   8   7   4        204.78        336.65       443.66 o                         
   9   7   4       1042.77       1090.66       464.30 o                         
  -6   8   4       1230.09       1163.89       484.17 o                         
  -5   8   4         55.67        369.23       473.61 o                         
  -4   8   4        670.83        686.15       513.08 o                         
  -3   8   4       3190.27       2931.28       554.02 o                         
  -2   8   4       2672.84       3106.84       529.70 o                         
  -1   8   4       1533.70       1659.28       519.69 o                         
   0   8   4          1.12       -274.76       480.86 o                         
   1   8   4        870.01        541.10       470.35 o                         
   2   8   4       3321.46       3467.73       570.92 o                         
   3   8   4       2482.79       2765.13       523.28 o                         
   4   8   4        918.62       1377.45       501.30 o                         
 -20   1   5        135.26        130.51       288.60 o                         
 -19   1   5         27.02        118.89       277.68 o                         
 -18   1   5        181.16        308.91       265.72 o                         
 -17   1   5        193.68        126.43       248.86 o                         
 -16   1   5        623.37        513.57       260.57 o                         
 -15   1   5        989.22       1027.62       261.91 o                         
 -14   1   5        230.14        190.71       235.91 o                         
 -13   1   5        121.20        105.11       227.18 o                         
 -12   1   5        339.95        190.04       207.55 o                         
 -11   1   5       1748.05       1712.62       215.72 o                         
 -10   1   5       2302.89       2275.53       275.76 o                         
  -9   1   5        139.41        165.29       176.88 o                         
  -8   1   5        203.31        209.55       167.32 o                         
  -7   1   5       1589.73       1633.33       177.31 o                         
  -6   1   5       1059.57       1002.10       114.22 o                         
  -5   1   5        533.79        444.47       132.36 o                         
  -4   1   5        294.47        272.87       129.53 o                         
  -3   1   5        465.27        509.46       130.98 o                         
  -2   1   5        393.07        395.44       191.27 o                         
  -1   1   5        540.96        467.53       186.02 o                         
   0   1   5       7941.26       7877.49       254.51 o                         
   1   1   5         40.57        141.85       185.31 o                         
   2   1   5          3.10        -43.58       190.06 o                         
   3   1   5         45.62          3.17       188.85 o                         
   4   1   5       1930.06       1714.54       205.47 o                         
   5   1   5       3988.02       3767.99       232.15 o                         
   6   1   5        525.85        491.78       201.21 o                         
   7   1   5         26.74         28.42       199.40 o                         
   8   1   5        124.99        138.56       201.82 o                         
   9   1   5       3392.37       3248.88       219.67 o                         
  10   1   5        748.18        742.94       201.89 o                         
  11   1   5        107.98        228.08       272.35 o                         
  12   1   5         18.86        124.18       394.73 o                         
  13   1   5        561.34        673.73       295.39 o                         
  14   1   5        239.82        412.45       306.63 o                         
  15   1   5       1142.61       1247.29       322.20 o                         
  16   1   5         98.85        153.53       325.51 o                         
  17   1   5         29.69         -2.81       339.00 o                         
  18   1   5        141.13        318.32       351.86 o                         
 -20   2   5         95.24         30.45       274.52 o                         
 -19   2   5       2343.51       2278.37       336.16 o                         
 -18   2   5        968.01       1144.01       290.39 o                         
 -17   2   5       4228.46       4153.04       314.95 o                         
 -16   2   5         23.76        275.18       248.91 o                         
 -15   2   5        240.41        259.71       233.82 o                         
 -14   2   5       1363.33       1421.24       241.58 o                         
 -13   2   5       4214.26       4197.81       346.25 o                         
 -12   2   5       3741.39       3985.38       247.84 o                         
 -11   2   5         65.75         92.08       179.96 o                         
 -10   2   5        618.94        653.64       177.25 o                         
  -9   2   5       1490.07       1687.83       176.72 o                         
  -8   2   5      13176.14      13172.62       198.54 o                         
  -7   2   5       5287.33       5498.21       131.49 o                         
  -6   2   5       1188.90       1076.03       118.52 o                         
  -5   2   5       1530.87       1388.26       120.26 o                         
  -4   2   5      16368.99      17173.55       239.41 o                         
  -3   2   5       8372.09       8472.77       165.12 o                         
  -2   2   5       5204.35       4912.34       219.70 o                         
  -1   2   5        757.94        700.25       175.30 o                         
   0   2   5       3436.41       3411.42       201.35 o                         
   1   2   5       6450.88       6355.41       228.45 o                         
   2   2   5       6209.82       5785.88       228.67 o                         
   3   2   5       4845.79       4388.62       214.84 o                         
   4   2   5        191.58        147.46       170.03 o                         
   5   2   5       3799.89       3998.82       206.95 o                         
   6   2   5       3656.28       3562.81       189.00 o                         
   7   2   5       6149.67       5911.92       218.88 o                         
   8   2   5       1320.51       1237.96       182.16 o                         
   9   2   5         95.15        153.68       180.94 o                         
  10   2   5       1437.74       1335.53       207.65 o                         
  11   2   5       2431.03       2216.86       450.38 o                         
  12   2   5       3544.61       3906.68       499.75 o                         
  13   2   5       1095.84       1838.07       454.89 o                         
  14   2   5         85.87        195.24       305.75 o                         
  15   2   5        579.47        588.93       333.16 o                         
  16   2   5       1416.19       1732.31       329.87 o                         
  17   2   5       1188.04       1487.44       366.76 o                         
 -19   3   5       1093.69        717.64       456.63 o                         
 -18   3   5         57.67         85.77       451.19 o                         
 -17   3   5        495.85        408.09       417.10 o                         
 -16   3   5       3306.17       3156.27       280.71 o                         
 -15   3   5       3019.08       3204.14       272.52 o                         
 -14   3   5       1991.23       2055.20       191.14 o                         
 -13   3   5         50.05        104.66       158.49 o                         
 -12   3   5       2150.06       2084.18       177.87 o                         
 -11   3   5       5393.75       5559.42       229.53 o                         
 -10   3   5       6813.10       6750.45       189.67 o                         
  -9   3   5       2045.41       2118.86       134.77 o                         
  -8   3   5         46.49         64.01        95.53 o                         
  -7   3   5       1671.49       1627.83       119.05 o                         
  -6   3   5       4343.84       3664.06       321.83 o                         
  -5   3   5       4408.12       4413.49       232.75 o                         
  -4   3   5      14021.26      13978.93       409.55 o                         
  -3   3   5        668.96        592.12       246.39 o                         
  -2   3   5       1948.98       1752.75        82.75 o                         
  -1   3   5       7283.28       6933.28       165.50 o                         
   0   3   5      13554.50      13411.54       234.43 o                         
   1   3   5       3736.29       3491.10       146.60 o                         
   2   3   5          2.50          9.18       118.05 o                         
   3   3   5       3938.88       3587.21       219.04 o                         
   4   3   5       7968.46       7766.25       200.77 o                         
   5   3   5      12523.25      12498.83       243.30 o                         
   6   3   5       1416.20       1418.64       165.21 o                         
   7   3   5        251.55        181.32       158.53 o                         
   8   3   5        484.43        425.51       169.57 o                         
   9   3   5      10072.51       9796.32       272.69 o                         
  10   3   5       4028.06       3876.33       312.57 o                         
  11   3   5       3774.44       4188.59       475.68 o                         
  12   3   5          1.32         61.07       244.83 o                         
  13   3   5       3014.59       3344.54       287.56 o                         
  14   3   5       2791.55       3561.78       499.02 o                         
  15   3   5       2978.70       3272.90       369.99 o                         
  16   3   5        647.37        589.77       327.11 o                         
  17   3   5         14.31         24.07       317.84 o                         
 -18   4   5       2530.07       2881.97       510.86 o                         
 -17   4   5       3763.58       4092.84       549.84 o                         
 -16   4   5       1268.80       1350.18       448.43 o                         
 -15   4   5        612.15        422.48       400.09 o                         
 -14   4   5       2462.96       2429.13       276.62 o                         
 -13   4   5       7414.20       7276.17       265.88 o                         
 -12   4   5       3718.87       3903.81       246.71 o                         
 -11   4   5        715.14        743.19       183.15 o                         
 -10   4   5        313.68        365.99       175.46 o                         
  -9   4   5       6958.75       7281.68       247.51 o                         
  -8   4   5      16054.26      15205.66       317.46 o                         
  -7   4   5       7854.90       8090.13       279.83 o                         
  -6   4   5         34.82         23.39       178.62 o                         
  -5   4   5       1128.77        972.07       237.39 o                         
  -4   4   5      12200.14      12144.51       392.01 o                         
  -3   4   5      11342.32      11540.94       345.96 o                         
  -2   4   5       6293.04       6175.87       211.84 o                         
  -1   4   5       1863.41       1588.91       191.97 o                         
   0   4   5       1904.79       1879.10       106.19 o                         
   1   4   5       8417.67       8241.74       183.33 o                         
   2   4   5      11213.25      10988.39       393.65 o                         
   3   4   5       5121.66       4977.74       162.09 o                         
   4   4   5        456.99        370.13       128.20 o                         
   5   4   5       1277.91       1288.87       147.07 o                         
   6   4   5       8546.73       8686.78       220.28 o                         
   7   4   5       8932.71       8995.52       233.41 o                         
   8   4   5       5198.86       5102.88       251.03 o                         
   9   4   5        964.75        758.51       258.11 o                         
  10   4   5       1699.29       1642.70       273.11 o                         
  11   4   5       3421.59       3513.07       311.10 o                         
  12   4   5       3237.47       3410.39       309.31 o                         
  13   4   5       2422.24       2727.27       304.10 o                         
  14   4   5         21.27        219.59       408.14 o                         
  15   4   5        374.19        334.15       415.16 o                         
 -16   5   5       2369.33       2696.58       484.26 o                         
 -15   5   5       1681.20       2205.66       452.93 o                         
 -14   5   5       1418.87       1225.96       277.90 o                         
 -13   5   5        117.15         67.42       186.37 o                         
 -12   5   5       1481.07       1542.17       196.29 o                         
 -11   5   5       3229.08       3252.60       222.82 o                         
 -10   5   5       4386.88       4427.91       226.50 o                         
  -9   5   5       2389.30       2549.78       194.82 o                         
  -8   5   5         18.16        -69.76       169.94 o                         
  -7   5   5        729.55        878.11       175.14 o                         
  -6   5   5       2379.54       2304.21       225.92 o                         
  -5   5   5       7099.55       7675.70       290.46 o                         
  -4   5   5       5964.42       6214.38       561.68 o                         
  -3   5   5        412.36        501.00       146.11 o                         
  -2   5   5       1456.22       1818.56       156.67 o                         
  -1   5   5       5829.99       5912.61       193.79 o                         
   0   5   5       6480.81       6638.35       281.15 o                         
   1   5   5       2484.98       2455.48       113.13 o                         
   2   5   5          0.45         20.93        97.57 o                         
   3   5   5       2251.33       2313.64       122.17 o                         
   4   5   5       6907.44       6762.56       226.34 o                         
   5   5   5       6526.67       6456.59       237.80 o                         
   6   5   5       1634.32       1616.94       204.96 o                         
   7   5   5         87.17        140.76       191.52 o                         
   8   5   5        483.06        461.91       243.52 o                         
   9   5   5       3965.65       4055.35       309.50 o                         
  10   5   5       4947.79       5020.21       333.40 o                         
  11   5   5       2209.93       2098.15       303.21 o                         
  12   5   5          6.89         84.82       268.74 o                         
  13   5   5       1378.06       1383.16       293.41 o                         
  14   5   5       2587.98       2689.72       490.38 o                         
 -14   6   5       1408.54       1548.00       307.48 o                         
 -13   6   5       1518.31       1992.76       314.19 o                         
 -12   6   5       1847.96       1761.46       301.06 o                         
 -11   6   5         14.75         -4.68       278.03 o                         
 -10   6   5        336.21        401.31       284.35 o                         
  -9   6   5       1506.50       1357.04       290.13 o                         
  -8   6   5       3148.59       3169.72       330.55 o                         
  -7   6   5       3163.81       3447.83       492.38 o                         
  -6   6   5        155.07        159.64       182.17 o                         
  -5   6   5       1183.77        989.24       202.85 o                         
  -4   6   5       1864.54       1967.77       202.45 o                         
  -3   6   5       5380.38       5208.83       268.88 o                         
  -2   6   5       2318.21       2616.51       245.84 o                         
  -1   6   5        552.33        478.62       219.46 o                         
   0   6   5        416.53        424.09       228.46 o                         
   1   6   5       3547.75       3008.71       272.11 o                         
   2   6   5       2507.76       2679.55       275.19 o                         
   3   6   5       1302.85       1257.43       254.50 o                         
   4   6   5        265.53        157.08       252.84 o                         
   5   6   5        745.33        549.25       269.49 o                         
   6   6   5       1752.28       1826.73       239.00 o                         
   7   6   5       2211.10       2682.03       272.72 o                         
   8   6   5       1063.44       1395.41       257.27 o                         
   9   6   5        120.31        257.75       253.18 o                         
  10   6   5       1240.09       1204.06       277.10 o                         
  11   6   5        549.94        778.13       283.07 o                         
 -10   7   5        806.50        791.23       297.36 o                         
  -9   7   5       1002.28       1188.21       457.08 o                         
  -8   7   5          1.45        184.14       442.32 o                         
  -7   7   5        289.57        265.58       473.04 o                         
  -6   7   5         31.24         80.08       439.86 o                         
  -5   7   5       2003.08       1673.37       508.52 o                         
  -4   7   5          4.43        -55.88       488.36 o                         
  -3   7   5        144.67        359.21       442.10 o                         
  -2   7   5        183.80        152.87       448.97 o                         
  -1   7   5        454.28        327.57       455.26 o                         
   0   7   5        955.71       1074.14       474.78 o                         
   1   7   5        444.57        283.90       465.14 o                         
   2   7   5          0.73         94.78       447.24 o                         
   3   7   5          4.63         -6.62       444.79 o                         
   4   7   5       1765.06       1948.05       532.96 o                         
   5   7   5       1212.09       1085.94       473.60 o                         
   6   7   5        668.68        743.78       465.44 o                         
   7   7   5          0.08        230.34       461.73 o                         
   8   7   5        213.20         99.81       463.87 o                         
  -3   8   5        226.29        393.33       506.73 o                         
  -2   8   5        111.62        162.16       497.76 o                         
  -1   8   5         23.77         60.95       459.23 o                         
   0   8   5          5.19        -23.79       461.67 o                         
 -20   0   6        670.65        285.59       394.31 o                         
 -19   0   6       2975.43       2925.29       456.55 o                         
 -18   0   6       4850.76       4643.14       496.58 o                         
 -17   0   6       1178.98        853.93       367.70 o                         
 -16   0   6          4.22         71.20       347.42 o                         
 -15   0   6       1640.61       1333.56       368.21 o                         
 -14   0   6       5643.93       5354.89       428.16 o                         
 -13   0   6       4639.38       4444.70       388.96 o                         
 -12   0   6       1485.33       1375.00       326.70 o                         
 -11   0   6        288.55        280.24       283.14 o                         
 -10   0   6       2250.67       1780.30       289.96 o                         
  -9   0   6      10472.28      10618.64       416.47 o                         
  -8   0   6      14085.57      14482.44       440.17 o                         
  -7   0   6       4609.92       4711.80       314.77 o                         
  -6   0   6        388.69        289.62       297.52 o                         
  -5   0   6      11696.23      11826.45       445.44 o                         
  -4   0   6      17592.61      18075.52       508.32 o                         
  -3   0   6      18632.81      19957.91       518.87 o                         
  -2   0   6       2137.06       2459.43       326.52 o                         
  -1   0   6        257.32        382.82       296.91 o                         
   0   0   6       8796.32       8588.91       400.65 o                         
   1   0   6       9900.73       8806.00       404.23 o                         
   2   0   6      14384.98      14079.95       458.42 o                         
   3   0   6       4435.42       4265.98       342.55 o                         
   4   0   6          8.15       -108.41       266.52 o                         
   5   0   6       4245.63       3887.56       343.66 o                         
   6   0   6      11947.06      11788.93       463.65 o                         
   7   0   6       6075.55       5890.56       409.45 o                         
   8   0   6       3690.99       3655.83       388.89 o                         
   9   0   6       1351.66       1566.80       357.12 o                         
  10   0   6       4846.47       4286.81       426.48 o                         
  11   0   6       8726.71       9463.36       531.71 o                         
  12   0   6       4313.56       4737.87       339.32 o                         
  13   0   6         51.46        223.83       439.70 o                         
  14   0   6          2.29        -26.21       433.36 o                         
  15   0   6       2480.35       2905.55       504.41 o                         
  16   0   6       3395.98       3564.20       564.47 o                         
  17   0   6       1912.11       2388.07       560.63 o                         
 -20   1   6       2277.69       2053.94       322.52 o                         
 -19   1   6         33.74        110.47       273.68 o                         
 -18   1   6         61.22        107.84       264.85 o                         
 -17   1   6       2241.40       2452.69       294.53 o                         
 -16   1   6       5317.72       4913.63       324.77 o                         
 -15   1   6       3256.48       3321.22       288.34 o                         
 -14   1   6        947.56        770.91       240.62 o                         
 -13   1   6        690.56        834.45       228.55 o                         
 -12   1   6       8370.28       8698.11       306.16 o                         
 -11   1   6      14705.76      14796.10       368.16 o                         
 -10   1   6       2603.15       2592.02       209.82 o                         
  -9   1   6       2426.47       2328.61       199.47 o                         
  -8   1   6       1709.88       1681.25       186.60 o                         
  -7   1   6       7410.74       7652.79       255.76 o                         
  -6   1   6      13870.26      14347.48       333.94 o                         
  -5   1   6       6676.25       6548.58       270.15 o                         
  -4   1   6       1135.51       1132.91       207.61 o                         
  -3   1   6        433.36        556.06       199.05 o                         
  -2   1   6       5346.68       5269.64       249.35 o                         
  -1   1   6      29536.14      30107.41       413.93 o                         
   0   1   6       2965.59       3416.13       333.97 o                         
   1   1   6       1278.93       1365.35       208.52 o                         
   2   1   6       2467.11       2453.86       219.74 o                         
   3   1   6      17988.86      17791.82       348.29 o                         
   4   1   6      13486.84      13239.68       327.12 o                         
   5   1   6       3455.64       3018.51       231.22 o                         
   6   1   6        907.71       1075.94       219.07 o                         
   7   1   6        408.62        479.26       213.86 o                         
   8   1   6      14659.40      14923.43       383.96 o                         
   9   1   6       3706.01       3949.29       237.52 o                         
  10   1   6       5519.24       5548.07       265.66 o                         
  11   1   6        863.86        658.81       223.18 o                         
  12   1   6        943.81        849.67       304.65 o                         
  13   1   6       3192.69       3122.61       504.24 o                         
  14   1   6       4824.84       5015.71       390.80 o                         
  15   1   6       2056.94       1969.58       347.74 o                         
  16   1   6          1.35       -221.18       337.78 o                         
  17   1   6        984.00        994.09       355.37 o                         
 -19   2   6       3202.85       3381.24       318.70 o                         
 -18   2   6       1055.77        985.02       278.97 o                         
 -17   2   6       1852.95       1877.50       276.35 o                         
 -16   2   6        132.56         17.79       239.10 o                         
 -15   2   6        506.32        486.39       237.09 o                         
 -14   2   6       3896.26       3738.41       271.51 o                         
 -13   2   6       1642.83       1741.65       236.46 o                         
 -12   2   6       1080.29        987.82       208.32 o                         
 -11   2   6        197.65        149.66       183.36 o                         
 -10   2   6       3116.03       2956.91       206.16 o                         
  -9   2   6       4527.95       4442.09       184.12 o                         
  -8   2   6       4065.44       4131.42       172.41 o                         
  -7   2   6         38.51         96.33       116.46 o                         
  -6   2   6        531.33        539.82       121.69 o                         
  -5   2   6       3255.98       3251.73       172.27 o                         
  -4   2   6       8799.90       8907.19       222.75 o                         
  -3   2   6       7931.22       7799.75       180.79 o                         
  -2   2   6       1402.36       1523.80       200.42 o                         
  -1   2   6        116.34        253.68       178.96 o                         
   0   2   6       3154.74       3218.98       211.65 o                         
   1   2   6       6179.03       5711.38       237.37 o                         
   2   2   6       5393.60       5065.73       238.75 o                         
   3   2   6       2472.49       2464.27       205.39 o                         
   4   2   6        138.79        159.23       186.71 o                         
   5   2   6       3935.90       3588.03       282.65 o                         
   6   2   6       4767.28       4945.20       211.74 o                         
   7   2   6       3690.22       3513.97       211.46 o                         
   8   2   6         32.11        105.35       182.05 o                         
   9   2   6         17.82        -65.86       193.39 o                         
  10   2   6       1815.08       1754.28       221.86 o                         
  11   2   6       3388.42       3507.73       247.79 o                         
  12   2   6       2817.17       2863.25       472.25 o                         
  13   2   6          4.49        220.76       452.07 o                         
  14   2   6         28.85         73.51       470.69 o                         
  15   2   6       1032.29       1414.85       343.04 o                         
  16   2   6       1951.83       2467.17       365.55 o                         
 -19   3   6          8.80        236.72       477.79 o                         
 -18   3   6          7.14        105.02       426.43 o                         
 -17   3   6         70.49        209.37       429.99 o                         
 -16   3   6        862.85       1024.68       453.91 o                         
 -15   3   6        971.92        820.77       251.62 o                         
 -14   3   6          7.24        173.69       388.34 o                         
 -13   3   6         83.73        168.04       184.87 o                         
 -12   3   6        524.77        587.56       156.51 o                         
 -11   3   6       2143.24       1952.48       160.55 o                         
 -10   3   6       1558.07       1409.06       144.93 o                         
  -9   3   6        350.51        263.57       117.72 o                         
  -8   3   6        131.28        172.43       102.83 o                         
  -7   3   6       2594.09       2519.21       116.66 o                         
  -6   3   6       6512.38       6306.91       386.13 o                         
  -5   3   6        649.19        542.35        80.50 o                         
  -4   3   6         23.77         42.80        72.19 o                         
  -3   3   6         32.35         78.22        80.41 o                         
  -2   3   6       1319.16       1243.10       187.22 o                         
  -1   3   6       2109.53       2244.07       193.87 o                         
   0   3   6       1140.40       1078.13       178.04 o                         
   1   3   6        324.96        349.70       127.89 o                         
   2   3   6        661.31        673.71       138.31 o                         
   3   3   6       3025.56       2881.35       165.80 o                         
   4   3   6        817.72        710.21       153.09 o                         
   5   3   6       1719.72       1839.50       172.85 o                         
   6   3   6        425.68        451.56       164.90 o                         
   7   3   6          3.33         14.69       173.16 o                         
   8   3   6       3787.18       3968.42       225.51 o                         
   9   3   6       1296.96       1224.21       207.23 o                         
  10   3   6       1717.45       1808.70       216.59 o                         
  11   3   6          2.03        204.00       288.06 o                         
  12   3   6         77.07        -55.57       401.87 o                         
  13   3   6       1175.71       1535.55       474.04 o                         
  14   3   6        131.38         92.11       454.56 o                         
  15   3   6        543.71        359.93       447.50 o                         
  16   3   6         30.20         47.11       327.82 o                         
 -17   4   6         98.93        120.31       431.78 o                         
 -16   4   6         24.95         71.28       255.06 o                         
 -15   4   6          3.97         83.63       245.95 o                         
 -14   4   6         38.15         70.88       191.05 o                         
 -13   4   6          5.81         16.12       190.76 o                         
 -12   4   6         25.02         35.78       186.61 o                         
 -11   4   6          0.36        -68.08       187.21 o                         
 -10   4   6        147.89         71.12       214.62 o                         
  -9   4   6          2.89        206.50       213.38 o                         
  -8   4   6          0.23        -43.59       207.20 o                         
  -7   4   6        620.33        779.99       215.86 o                         
  -6   4   6        240.55        137.07       252.53 o                         
  -5   4   6         13.70        -23.51       242.14 o                         
  -4   4   6          0.14        -18.16       169.71 o                         
  -3   4   6         49.13        123.62       168.67 o                         
  -2   4   6         18.70          4.22        26.88 o                         
  -1   4   6          2.40          1.90        79.41 o                         
   0   4   6          6.11         20.09       102.70 o                         
   1   4   6          4.93          1.77       115.38 o                         
   2   4   6         14.49         28.47       123.49 o                         
   3   4   6         80.72         74.89       133.50 o                         
   4   4   6          0.10         -7.42       138.47 o                         
   5   4   6         22.89         65.06       149.39 o                         
   6   4   6         19.28        -20.97       156.91 o                         
   7   4   6          5.68         10.04       163.17 o                         
   8   4   6        468.00        516.52       176.20 o                         
   9   4   6        567.93        665.44       266.12 o                         
  10   4   6          0.18         23.75       216.68 o                         
  11   4   6         17.82         54.99       266.77 o                         
  12   4   6         17.71        -73.78       268.65 o                         
  13   4   6          1.54         72.71       278.08 o                         
  14   4   6         61.00         68.68       461.81 o                         
 -16   5   6        129.40        -29.37       412.38 o                         
 -15   5   6         96.49        107.81       406.04 o                         
 -14   5   6        141.58        138.51       282.49 o                         
 -13   5   6        247.64        213.40       199.50 o                         
 -12   5   6        169.06         40.60       193.30 o                         
 -11   5   6        311.34        286.79       191.13 o                         
 -10   5   6        266.91        231.28       187.71 o                         
  -9   5   6         42.75        125.03       189.61 o                         
  -8   5   6        567.86        730.81       189.43 o                         
  -7   5   6       1460.05       1502.53       448.08 o                         
  -6   5   6        455.13        486.99       219.19 o                         
  -5   5   6       4510.10       4283.54       374.86 o                         
  -4   5   6       2142.34       1995.36       182.33 o                         
  -3   5   6          0.67        -12.22       166.74 o                         
  -2   5   6        458.33        415.30       169.10 o                         
  -1   5   6        251.36        280.61       158.10 o                         
   0   5   6       1150.45       1103.14       171.57 o                         
   1   5   6         35.59         69.05        99.83 o                         
   2   5   6        444.89        432.81       117.08 o                         
   3   5   6         13.06         41.14       115.80 o                         
   4   5   6        831.19        741.36       173.25 o                         
   5   5   6          0.91          4.82       175.86 o                         
   6   5   6         71.65         35.95       191.19 o                         
   7   5   6         49.66        -88.15       199.73 o                         
   8   5   6        224.98        309.21       209.94 o                         
   9   5   6        108.26        198.65       261.20 o                         
  10   5   6        648.56        571.08       272.20 o                         
  11   5   6          0.77         45.86       270.09 o                         
  12   5   6        334.95        394.45       281.32 o                         
  13   5   6        133.13        -84.72       421.52 o                         
 -13   6   6       1182.54       1224.27       386.15 o                         
 -12   6   6        432.74        414.45       285.77 o                         
 -11   6   6         12.42        103.39       290.51 o                         
 -10   6   6        515.27        715.71       314.46 o                         
  -9   6   6       1627.44       1862.07       312.64 o                         
  -8   6   6       1143.14       1390.69       455.34 o                         
  -7   6   6        721.17        954.76       436.63 o                         
  -6   6   6          0.80       -104.68       204.32 o                         
  -5   6   6        269.01        331.80       163.08 o                         
  -4   6   6       4186.02       4034.58       276.92 o                         
  -3   6   6       1241.82       1205.00       237.46 o                         
  -2   6   6        951.81       1070.66       236.34 o                         
  -1   6   6         88.73         89.23       230.66 o                         
   0   6   6       1386.45       1538.88       253.15 o                         
   1   6   6       1918.94       1917.52       263.05 o                         
   2   6   6       1765.26       1776.87       273.22 o                         
   3   6   6        545.59        508.05       265.26 o                         
   4   6   6          9.01        -42.02       256.69 o                         
   5   6   6       2083.53       2215.42       300.76 o                         
   6   6   6       2126.01       2155.17       344.85 o                         
   7   6   6       1253.57       1191.39       485.94 o                         
   8   6   6        210.11        200.17       463.25 o                         
   9   6   6        670.69        389.91       442.75 o                         
  10   6   6        234.68        338.48       437.96 o                         
  -9   7   6        223.64         95.05       464.55 o                         
  -8   7   6        657.60       1021.03       476.63 o                         
  -7   7   6       2036.14       2543.83       528.84 o                         
  -6   7   6       1326.81       1713.89       542.12 o                         
  -5   7   6       2621.54       2493.58       563.16 o                         
  -4   7   6          0.96         92.64       475.63 o                         
  -3   7   6        258.77        -15.34       486.15 o                         
  -2   7   6       1654.20       2117.36       541.35 o                         
  -1   7   6       2771.31       2992.05       548.40 o                         
   0   7   6       1975.70       1429.14       502.69 o                         
   1   7   6         70.08        325.81       477.50 o                         
   2   7   6        869.25        944.70       273.31 o                         
   3   7   6       1323.24       1335.07       284.63 o                         
   4   7   6       3068.25       4455.42       589.56 o                         
   5   7   6        655.50        950.89       472.84 o                         
   6   7   6         95.16        160.50       498.38 o                         
 -19   1   7          2.66        167.64       274.30 o                         
 -18   1   7        545.89        356.33       267.51 o                         
 -17   1   7        510.82        427.57       261.59 o                         
 -16   1   7        325.79        264.53       245.05 o                         
 -15   1   7        469.75        296.97       239.78 o                         
 -14   1   7         14.04         25.92       218.66 o                         
 -13   1   7       1339.73       1297.34       230.55 o                         
 -12   1   7       1189.64       1159.96       220.09 o                         
 -11   1   7        226.89        158.67       199.08 o                         
 -10   1   7       1029.52        835.81       200.56 o                         
  -9   1   7        426.21        462.42       161.55 o                         
  -8   1   7        474.37        532.67       218.17 o                         
  -7   1   7       1982.13       2125.10       241.85 o                         
  -6   1   7       1177.20       1162.03       221.32 o                         
  -5   1   7        992.05       1141.74       218.49 o                         
  -4   1   7        260.68        338.86       208.04 o                         
  -3   1   7        868.21        895.86       207.89 o                         
  -2   1   7       3741.66       3866.53       241.03 o                         
  -1   1   7        353.22        552.71       202.44 o                         
   0   1   7        325.77        373.55       199.54 o                         
   1   1   7         38.64         79.68       191.35 o                         
   2   1   7       2408.93       2126.25       224.63 o                         
   3   1   7       2360.85       2548.06       231.93 o                         
   4   1   7        291.67        231.39       206.69 o                         
   5   1   7          2.15         53.91       206.70 o                         
   6   1   7        301.50        322.52       225.52 o                         
   7   1   7        264.41        182.35       226.35 o                         
   8   1   7       1098.71       1152.49       256.45 o                         
   9   1   7        280.55        128.36       253.61 o                         
  10   1   7        518.08        465.99       218.96 o                         
  11   1   7         68.33         20.87       222.14 o                         
  12   1   7        287.36        389.09       232.77 o                         
  13   1   7       1163.15        666.18       439.43 o                         
  14   1   7        216.77        303.04       308.92 o                         
  15   1   7          7.33       -152.11       334.49 o                         
  16   1   7          2.70        195.01       332.95 o                         
 -19   2   7       1084.97        880.21       444.23 o                         
 -18   2   7        760.97        793.40       440.01 o                         
 -17   2   7        190.19        118.86       241.83 o                         
 -16   2   7        411.76        452.95       237.26 o                         
 -15   2   7        860.38        874.57       241.80 o                         
 -14   2   7       2638.06       2709.53       251.86 o                         
 -13   2   7       1437.58       1162.36       220.53 o                         
 -12   2   7        324.41        261.11       197.06 o                         
 -11   2   7        361.57        367.45       163.27 o                         
 -10   2   7       1133.04        954.62       166.86 o                         
  -9   2   7       4779.77       4888.72       289.93 o                         
  -8   2   7       2759.58       2582.08       257.28 o                         
  -7   2   7         11.64         57.99       295.71 o                         
  -6   2   7          9.92        -37.59       207.00 o                         
  -5   2   7       5053.41       5141.68       265.97 o                         
  -4   2   7       4998.29       5042.32       256.80 o                         
  -3   2   7       1702.41       1551.52       213.71 o                         
  -2   2   7       1321.22       1261.77       206.69 o                         
  -1   2   7       1980.61       2318.56       221.92 o                         
   0   2   7       3239.23       3083.50       225.95 o                         
   1   2   7       5086.18       4668.73       245.80 o                         
   2   2   7       3440.74       3189.61       238.36 o                         
   3   2   7       1312.86       1584.47       213.63 o                         
   4   2   7        958.15        825.65       213.92 o                         
   5   2   7       2836.38       2629.41       242.38 o                         
   6   2   7       3802.93       3513.93       259.72 o                         
   7   2   7       7657.46       7865.02       267.82 o                         
   8   2   7        449.25        368.34       204.37 o                         
   9   2   7        646.77        550.36       211.89 o                         
  10   2   7       2779.33       2919.83       249.10 o                         
  11   2   7       2388.57       2750.80       253.52 o                         
  12   2   7        412.40        433.27       226.19 o                         
  13   2   7         75.19         25.23       449.97 o                         
  14   2   7        693.08        733.93       484.66 o                         
  15   2   7       1228.13       1513.75       366.89 o                         
 -18   3   7       1546.61       1461.57       473.60 o                         
 -17   3   7       3039.10       3836.90       522.64 o                         
 -16   3   7       2105.35       2129.05       471.82 o                         
 -15   3   7       1364.91       1069.14       440.42 o                         
 -14   3   7         80.57        -83.57       253.96 o                         
 -13   3   7       2708.74       2501.39       290.75 o                         
 -12   3   7       5598.04       5354.76       415.63 o                         
 -11   3   7       5314.85       5504.05       308.28 o                         
 -10   3   7       2981.64       3023.38       281.22 o                         
  -9   3   7       1095.22       1080.60       243.77 o                         
  -8   3   7       7718.73       7904.66       324.34 o                         
  -7   3   7       5833.59       5785.41       399.04 o                         
  -6   3   7       9258.69       8675.96       362.23 o                         
  -5   3   7        418.62        432.92       102.59 o                         
  -4   3   7        212.82        191.56       104.07 o                         
  -3   3   7       3740.32       3707.27       146.53 o                         
  -2   3   7       9159.82       9370.65       340.80 o                         
  -1   3   7       6954.11       7123.48       268.97 o                         
   0   3   7        915.79        960.45       197.43 o                         
   1   3   7        917.85        899.88       198.06 o                         
   2   3   7       4749.22       4533.38       245.62 o                         
   3   3   7       7324.78       7284.22       347.47 o                         
   4   3   7       4510.65       4582.22       207.57 o                         
   5   3   7        467.34        347.61       170.59 o                         
   6   3   7       1285.36       1359.83       194.74 o                         
   7   3   7       4647.27       4747.79       238.82 o                         
   8   3   7       3233.32       3329.28       232.40 o                         
   9   3   7       3115.81       3354.43       239.78 o                         
  10   3   7        559.58        612.20       218.88 o                         
  11   3   7        138.63        229.86       212.59 o                         
  12   3   7       2056.01       2256.76       492.01 o                         
  13   3   7       2517.95       3033.79       510.43 o                         
  14   3   7       1940.73       2298.09       510.40 o                         
 -16   4   7        205.96        240.99       255.06 o                         
 -15   4   7       2248.26       2194.92       239.75 o                         
 -14   4   7       3313.37       3368.99       250.48 o                         
 -13   4   7       2480.92       2580.53       237.12 o                         
 -12   4   7        225.74        313.41       242.67 o                         
 -11   4   7        929.35        793.05       251.12 o                         
 -10   4   7       1225.39       1249.16       247.35 o                         
  -9   4   7       3276.32       3539.94       495.79 o                         
  -8   4   7       3262.43       2976.84       348.51 o                         
  -7   4   7       1760.93       1720.97       315.00 o                         
  -6   4   7         46.50        112.86       201.51 o                         
  -5   4   7      11111.43      11373.05       330.45 o                         
  -4   4   7       5753.73       5921.38       268.64 o                         
  -3   4   7       3981.05       4205.21       247.83 o                         
  -2   4   7        444.43        361.56        91.60 o                         
  -1   4   7       1533.20       1577.28       127.07 o                         
   0   4   7       7035.79       6903.38       316.57 o                         
   1   4   7       8226.47       7970.45       208.09 o                         
   2   4   7       4173.28       3930.35       183.78 o                         
   3   4   7       1031.26       1112.80       159.35 o                         
   4   4   7       2439.91       2386.84       183.22 o                         
   5   4   7       2889.80       3052.97       197.97 o                         
   6   4   7       5442.22       5368.72       229.56 o                         
   7   4   7       3861.11       3875.98       223.51 o                         
   8   4   7        441.55        432.23       186.23 o                         
   9   4   7        759.67        783.72       201.25 o                         
  10   4   7       3989.02       4149.76       337.83 o                         
  11   4   7       4824.96       5300.41       500.57 o                         
  12   4   7        755.35       1136.36       293.47 o                         
  13   4   7         71.63        242.56       445.06 o                         
 -15   5   7        674.85        855.73       445.20 o                         
 -14   5   7         50.18        145.18       213.25 o                         
 -13   5   7       1549.52       1574.64       225.65 o                         
 -12   5   7       3860.33       4228.14       259.20 o                         
 -11   5   7       4049.86       4443.86       297.63 o                         
 -10   5   7       1692.97       1961.18       225.35 o                         
  -9   5   7        311.86        321.70       236.58 o                         
  -8   5   7       6415.46       5750.79       318.43 o                         
  -7   5   7       4365.90       4392.98       365.42 o                         
  -6   5   7       3925.65       4030.22       252.47 o                         
  -5   5   7       1254.04       1227.71       205.02 o                         
  -4   5   7        206.48        306.70       187.66 o                         
  -3   5   7       2221.76       2488.50       214.77 o                         
  -2   5   7       5306.52       5424.45       348.52 o                         
  -1   5   7       5145.00       4740.98       237.95 o                         
   0   5   7        766.34        882.34       188.17 o                         
   1   5   7        628.31        535.54       184.57 o                         
   2   5   7       2029.42       2147.07       203.84 o                         
   3   5   7       4408.45       3814.75       399.56 o                         
   4   5   7       4311.61       4608.21       270.55 o                         
   5   5   7        440.07        469.68       212.65 o                         
   6   5   7        576.00        738.66       226.77 o                         
   7   5   7       3807.86       3458.98       248.43 o                         
   8   5   7       3347.38       3508.72       257.51 o                         
   9   5   7       1841.02       1869.30       245.94 o                         
  10   5   7        539.33        427.23       283.65 o                         
  11   5   7        156.69        206.00       285.63 o                         
 -12   6   7         69.55        131.11       301.74 o                         
 -11   6   7         12.81        307.73       314.28 o                         
 -10   6   7       1156.13       1443.07       468.02 o                         
  -9   6   7       1439.34       1613.81       505.93 o                         
  -8   6   7        934.26        987.20       486.31 o                         
  -7   6   7        433.91        541.29       180.99 o                         
  -6   6   7        545.29        647.41       235.32 o                         
  -5   6   7       1333.63       1546.19       264.00 o                         
  -4   6   7       2080.72       1924.71       271.82 o                         
  -3   6   7       1163.93       1185.63       292.11 o                         
  -2   6   7        173.56        274.17       242.96 o                         
  -1   6   7        347.49        359.84       254.95 o                         
   0   6   7       1597.88       1620.74       278.97 o                         
   1   6   7       2977.09       2857.56       302.54 o                         
   2   6   7       2592.40       2435.75       405.97 o                         
   3   6   7         66.35        171.86       273.08 o                         
   4   6   7        114.32        154.07       269.88 o                         
   5   6   7       1459.18       1725.87       462.23 o                         
   6   6   7       1589.10       1888.95       318.07 o                         
   7   6   7       1602.42       1382.85       320.39 o                         
   8   6   7        214.49        322.80       459.18 o                         
  -7   7   7       1101.75        945.76       489.07 o                         
  -6   7   7        110.35        585.49       519.88 o                         
  -5   7   7       2332.05       2330.27       568.99 o                         
  -4   7   7        173.45        162.57       500.44 o                         
  -3   7   7        387.00       1016.77       496.75 o                         
  -2   7   7        906.47       1093.72       534.78 o                         
  -1   7   7        451.66        635.49       497.41 o                         
   0   7   7        167.18        270.40       507.55 o                         
   1   7   7         96.79        247.17       271.73 o                         
   2   7   7        279.79        181.19       280.65 o                         
   3   7   7        490.07        594.20       285.21 o                         
   4   7   7        523.80        513.26       297.30 o                         
 -19   0   8       1650.40       1785.01       435.25 o                         
 -18   0   8       1522.01       1431.01       412.18 o                         
 -17   0   8        297.25        289.83       373.46 o                         
 -16   0   8        870.74        501.20       356.99 o                         
 -15   0   8       8538.87       8821.36       504.73 o                         
 -14   0   8       5450.91       4908.94       417.15 o                         
 -13   0   8        927.02       1223.72       329.39 o                         
 -12   0   8        312.43        325.06       314.51 o                         
 -11   0   8       1942.34       1849.51       336.82 o                         
 -10   0   8       9505.06       9869.60       540.24 o                         
  -9   0   8       6969.67       7696.54       478.26 o                         
  -8   0   8        318.67        219.76       323.92 o                         
  -7   0   8        304.03        270.76       322.34 o                         
  -6   0   8       4484.84       4330.47       400.78 o                         
  -5   0   8       7052.37       7355.36       443.51 o                         
  -4   0   8       9750.19      10118.54       477.29 o                         
  -3   0   8       6138.41       6757.84       418.86 o                         
  -2   0   8       3085.37       3708.13       374.11 o                         
  -1   0   8       4326.76       4255.09       386.34 o                         
   0   0   8      11774.66      11042.97       477.14 o                         
   1   0   8      11217.46      10910.69       484.05 o                         
   2   0   8       1947.14       2217.41       343.10 o                         
   3   0   8        737.76        587.23       321.59 o                         
   4   0   8       3708.22       3460.49       388.66 o                         
   5   0   8       9538.61       8613.05       477.74 o                         
   6   0   8      17770.60      16105.58       592.23 o                         
   7   0   8        174.92         40.95       334.76 o                         
   8   0   8         32.83        -46.90       364.45 o                         
   9   0   8       2674.93       2978.78       435.33 o                         
  10   0   8       6028.42       6113.38       506.85 o                         
  11   0   8       4578.58       4561.01       494.00 o                         
  12   0   8        295.80        412.75       419.20 o                         
  13   0   8        394.08        536.72       312.34 o                         
  14   0   8       2338.41       2441.46       503.74 o                         
  15   0   8       3349.96       4508.13       611.56 o                         
 -18   1   8       1725.41       1493.70       279.11 o                         
 -17   1   8       2149.45       2128.28       278.83 o                         
 -16   1   8       2083.47       2327.77       279.68 o                         
 -15   1   8         11.08         83.70       234.98 o                         
 -14   1   8        730.13        787.14       236.36 o                         
 -13   1   8       1732.92       2182.63       245.93 o                         
 -12   1   8       7078.96       7272.17       306.76 o                         
 -11   1   8       3072.31       2966.04       213.18 o                         
 -10   1   8         12.25        109.56       238.81 o                         
  -9   1   8       2304.97       2501.60       271.85 o                         
  -8   1   8       5692.08       5499.99       308.40 o                         
  -7   1   8      12695.16      13002.94       379.28 o                         
  -6   1   8       3226.82       3062.41       264.95 o                         
  -5   1   8         46.50        -28.86       222.66 o                         
  -4   1   8       3265.69       3587.86       264.71 o                         
  -3   1   8       6082.34       6365.46       644.39 o                         
  -2   1   8      10889.40      10847.73       337.59 o                         
  -1   1   8       1822.61       1996.32       238.83 o                         
   0   1   8        296.58        279.63       216.30 o                         
   1   1   8       1570.18       1536.32       386.74 o                         
   2   1   8       8158.27       7916.82       363.38 o                         
   3   1   8       7110.42       6881.74       299.85 o                         
   4   1   8       1233.33       1230.88       238.81 o                         
   5   1   8        394.14        423.47       234.52 o                         
   6   1   8        523.37        608.35       244.61 o                         
   7   1   8       8935.03       9261.08       365.75 o                         
   8   1   8       2442.09       2483.92       286.95 o                         
   9   1   8       2126.28       2370.91       346.95 o                         
  10   1   8         38.82        109.78       264.40 o                         
  11   1   8       1787.58       1830.43       248.89 o                         
  12   1   8       2526.78       2862.77       275.74 o                         
  13   1   8       2471.37       2628.87       282.56 o                         
  14   1   8       1049.42        947.76       340.77 o                         
 -18   2   8        445.90        761.73       447.99 o                         
 -17   2   8         26.52        -72.30       415.87 o                         
 -16   2   8        948.12       1093.92       443.35 o                         
 -15   2   8       3144.09       2825.90       458.22 o                         
 -14   2   8       2110.87       2018.27       210.41 o                         
 -13   2   8        557.68        560.55       184.68 o                         
 -12   2   8         34.97         -2.25       170.92 o                         
 -11   2   8        761.87        920.87       254.85 o                         
 -10   2   8       2787.10       2751.65       297.54 o                         
  -9   2   8       5455.96       5340.08       438.70 o                         
  -8   2   8       1259.40       1274.50       250.37 o                         
  -7   2   8          6.64        122.75       221.59 o                         
  -6   2   8       4349.56       4208.04       275.30 o                         
  -5   2   8       2166.68       2388.58       248.27 o                         
  -4   2   8       5033.83       4852.84       275.64 o                         
  -3   2   8       1614.70       1447.25       234.39 o                         
  -2   2   8        365.93        449.21       212.82 o                         
  -1   2   8       4198.23       4115.64       264.29 o                         
   0   2   8       5685.72       5367.92       282.79 o                         
   1   2   8       4094.16       3913.23       263.18 o                         
   2   2   8        640.03        389.68       223.75 o                         
   3   2   8        328.86        225.02       221.66 o                         
   4   2   8       1147.59       1155.30       240.86 o                         
   5   2   8       4888.26       4761.14       291.05 o                         
   6   2   8       6915.47       7039.25       325.82 o                         
   7   2   8        342.07        379.86       245.77 o                         
   8   2   8          0.91         38.33       210.39 o                         
   9   2   8       1866.09       1832.30       240.28 o                         
  10   2   8       3189.69       3497.85       275.32 o                         
  11   2   8       2123.17       2151.10       254.95 o                         
  12   2   8         18.76        171.49       237.99 o                         
  13   2   8         30.86       -144.88       315.85 o                         
  14   2   8       1299.31       1433.18       484.32 o                         
 -17   3   8        332.94        431.20       282.28 o                         
 -16   3   8        360.14        115.52       271.90 o                         
 -15   3   8          1.32        -36.67       268.09 o                         
 -14   3   8          1.37          4.20       254.83 o                         
 -13   3   8        532.30        443.66       264.20 o                         
 -12   3   8       2279.60       1975.58       285.88 o                         
 -11   3   8         23.60         85.12       250.50 o                         
 -10   3   8         81.20        202.13       252.65 o                         
  -9   3   8       1273.36       1397.99       357.63 o                         
  -8   3   8         85.03        240.67       229.97 o                         
  -7   3   8       4003.16       4149.84       277.30 o                         
  -6   3   8         32.79          5.97       216.30 o                         
  -5   3   8        195.18        178.48       212.93 o                         
  -4   3   8        396.92        498.53       210.43 o                         
  -3   3   8        350.72        314.23       211.90 o                         
  -2   3   8       3448.62       3494.14       253.37 o                         
  -1   3   8        120.72        105.88       207.55 o                         
   0   3   8         74.25        111.61       202.33 o                         
   1   3   8         64.77        -56.53       206.26 o                         
   2   3   8       1495.61       1375.06       229.26 o                         
   3   3   8       1705.69       1658.66       235.08 o                         
   4   3   8        195.10        167.06       175.57 o                         
   5   3   8        116.14        145.51       183.38 o                         
   6   3   8        459.08        384.34       190.75 o                         
   7   3   8        318.18        381.77       198.08 o                         
   8   3   8        631.40        702.61       207.12 o                         
   9   3   8        198.82        299.35       211.25 o                         
  10   3   8          4.18        133.16       217.77 o                         
  11   3   8        225.55        287.53       225.88 o                         
  12   3   8        204.62        218.92       304.66 o                         
  13   3   8        611.90        437.04       468.59 o                         
 -15   4   8         75.96        148.01       219.80 o                         
 -14   4   8         33.37        -92.47       256.66 o                         
 -13   4   8         11.87       -128.01       260.60 o                         
 -12   4   8        273.36        284.08       258.79 o                         
 -11   4   8         77.04        288.63       248.51 o                         
 -10   4   8         23.75        100.63       311.92 o                         
  -9   4   8        656.07        731.13       320.78 o                         
  -8   4   8        256.99        274.38       218.57 o                         
  -7   4   8        341.25        333.57       215.56 o                         
  -6   4   8         66.82         36.69       213.08 o                         
  -5   4   8         15.59        -36.87       205.86 o                         
  -4   4   8        161.31        237.92       212.01 o                         
  -3   4   8         10.53         64.33       199.35 o                         
  -2   4   8          6.10         46.09       199.43 o                         
  -1   4   8         10.98        -41.59       128.09 o                         
   0   4   8        127.57         78.02       138.90 o                         
   1   4   8        210.96        197.52       147.62 o                         
   2   4   8         44.26         68.95       151.76 o                         
   3   4   8         93.21         32.22       158.78 o                         
   4   4   8         91.66        198.40       170.97 o                         
   5   4   8         45.46         36.19       177.33 o                         
   6   4   8        266.33        207.14       185.42 o                         
   7   4   8          5.62         78.14       188.12 o                         
   8   4   8          0.05         37.68       271.14 o                         
   9   4   8          2.49          8.70       277.61 o                         
  10   4   8          9.11        171.04       284.80 o                         
  11   4   8        255.35        129.16       291.96 o                         
  12   4   8        109.36        183.13       439.53 o                         
 -13   5   8        533.96        496.64       220.53 o                         
 -12   5   8        624.81        648.12       221.99 o                         
 -11   5   8        238.14        505.43       265.19 o                         
 -10   5   8         23.46       -126.97       284.39 o                         
  -9   5   8        223.15        189.13       297.34 o                         
  -8   5   8        925.07        920.86       225.52 o                         
  -7   5   8        121.81        283.12       209.29 o                         
  -6   5   8        220.87        202.13       202.01 o                         
  -5   5   8          4.28        -20.54       200.31 o                         
  -4   5   8        158.48        199.37       202.76 o                         
  -3   5   8        555.83        641.24       204.68 o                         
  -2   5   8        388.41        439.40       198.91 o                         
  -1   5   8        287.38        281.23       194.57 o                         
   0   5   8          1.44       -109.53       188.50 o                         
   1   5   8        631.32        601.03       345.54 o                         
   2   5   8        276.95         39.51       337.46 o                         
   3   5   8       1743.68       1734.76       382.13 o                         
   4   5   8         65.15         59.07       358.09 o                         
   5   5   8         51.72         27.85       374.35 o                         
   6   5   8        877.81        551.05       391.45 o                         
   7   5   8        177.00        319.04       388.16 o                         
   8   5   8        180.72        294.01       256.92 o                         
   9   5   8         22.00         71.78       227.56 o                         
 -10   6   8       1348.14       1589.54       500.23 o                         
  -9   6   8        572.40        481.06       273.27 o                         
  -8   6   8        239.01        249.21       499.06 o                         
  -7   6   8         63.64        182.08       254.53 o                         
  -6   6   8       2401.06       2120.94       279.41 o                         
  -5   6   8        841.72        991.66       268.42 o                         
  -4   6   8        914.13        821.73       272.62 o                         
  -3   6   8        338.26        261.45       266.18 o                         
  -2   6   8         93.36        265.75       261.11 o                         
  -1   6   8       1367.77       1607.54       289.33 o                         
   0   6   8       1419.31       1441.40       292.60 o                         
   1   6   8        230.97        181.27       275.86 o                         
   2   6   8        422.57        474.57       280.77 o                         
   3   6   8        279.24        187.75       288.51 o                         
   4   6   8        180.41        271.39       290.77 o                         
   5   6   8       1040.42       1030.31       326.61 o                         
   6   6   8        759.18        843.35       316.83 o                         
 -17   1   9        134.25        158.61       253.30 o                         
 -16   1   9        127.04         60.66       243.55 o                         
 -15   1   9         27.07         71.55       243.10 o                         
 -14   1   9         25.57         -0.01       195.09 o                         
 -13   1   9        379.65        356.57       195.23 o                         
 -12   1   9        758.26        709.02       257.53 o                         
 -11   1   9        466.40        490.72       266.44 o                         
 -10   1   9          1.01         -5.27       252.68 o                         
  -9   1   9       2217.44       2262.09       285.31 o                         
  -8   1   9        148.62        230.57       256.50 o                         
  -7   1   9       1838.41       2006.18       276.21 o                         
  -6   1   9          0.77         91.24       243.07 o                         
  -5   1   9        115.47        144.02       238.42 o                         
  -4   1   9        556.20        493.44       238.85 o                         
  -3   1   9       1007.59        862.05       240.28 o                         
  -2   1   9        837.46        839.27       238.82 o                         
  -1   1   9        353.28        434.14       230.16 o                         
   0   1   9        171.61         57.79       225.49 o                         
   1   1   9        321.67        219.25       232.42 o                         
   2   1   9        942.15        529.79       239.28 o                         
   3   1   9        945.48        767.75       243.30 o                         
   4   1   9        345.60        120.74       241.23 o                         
   5   1   9         42.57        -63.78       243.24 o                         
   6   1   9       3512.00       3328.84       297.91 o                         
   7   1   9        178.06        123.59       257.34 o                         
   8   1   9        650.56        769.42       271.06 o                         
   9   1   9          2.76        -30.62       276.32 o                         
  10   1   9        104.80        211.65       280.86 o                         
  11   1   9        411.41        416.89       238.49 o                         
  12   1   9        353.48        356.73       252.25 o                         
  13   1   9        242.57        165.40       257.48 o                         
 -17   2   9        173.16        278.36       283.81 o                         
 -16   2   9       2419.23       2284.65       318.92 o                         
 -15   2   9       2299.76       2102.29       306.41 o                         
 -14   2   9        534.55        466.13       282.62 o                         
 -13   2   9         70.96        -48.86       261.80 o                         
 -12   2   9        726.48        876.94       270.80 o                         
 -11   2   9       4246.25       4048.83       444.37 o                         
 -10   2   9       1438.91       1350.04       275.48 o                         
  -9   2   9        399.72        266.98       254.05 o                         
  -8   2   9        211.29        159.59       246.74 o                         
  -7   2   9        726.04        939.72       250.81 o                         
  -6   2   9       3391.88       3681.48       294.54 o                         
  -5   2   9       3038.17       2852.72       277.64 o                         
  -4   2   9       2003.87       1846.30       261.34 o                         
  -3   2   9        269.63        309.81       236.77 o                         
  -2   2   9       1027.64       1019.44       248.64 o                         
  -1   2   9       3821.31       3890.90       283.07 o                         
   0   2   9       3679.68       3569.68       277.96 o                         
   1   2   9        461.91        417.57       235.31 o                         
   2   2   9        213.09        217.82       225.81 o                         
   3   2   9       1747.01       1473.68       255.12 o                         
   4   2   9       2612.71       2589.15       275.40 o                         
   5   2   9       1739.44       1648.27       266.06 o                         
   6   2   9        225.30        248.66       251.21 o                         
   7   2   9         77.96       -107.32       252.87 o                         
   8   2   9        392.53        536.53       224.86 o                         
   9   2   9       2061.59       2350.51       258.17 o                         
  10   2   9       1926.41       1992.54       255.49 o                         
  11   2   9        524.82        301.20       238.85 o                         
  12   2   9         46.62        -11.77       240.85 o                         
 -16   3   9        512.10        724.71       285.68 o                         
 -15   3   9          5.87        -11.00       275.51 o                         
 -14   3   9        894.94       1047.06       286.77 o                         
 -13   3   9       3145.97       3489.36       323.72 o                         
 -12   3   9        899.14        752.92       269.51 o                         
 -11   3   9       1546.94       1325.39       370.35 o                         
 -10   3   9         19.57        -52.20       254.82 o                         
  -9   3   9       2626.22       2510.60       284.31 o                         
  -8   3   9       3748.07       3816.84       299.72 o                         
  -7   3   9       5500.42       5602.07       315.69 o                         
  -6   3   9        233.19        290.29       240.45 o                         
  -5   3   9        532.73        500.89       234.20 o                         
  -4   3   9       2126.05       2240.54       260.42 o                         
  -3   3   9       6871.14       6700.81       315.96 o                         
  -2   3   9       3415.64       3781.01       276.24 o                         
  -1   3   9       1510.77       1446.15       242.97 o                         
   0   3   9        239.54        387.26       224.50 o                         
   1   3   9       2302.82       2560.37       267.88 o                         
   2   3   9       7692.70       6982.76       325.04 o                         
   3   3   9       2597.19       2901.23       265.20 o                         
   4   3   9        687.58        549.21       239.30 o                         
   5   3   9         93.51         35.98       193.76 o                         
   6   3   9       4736.25       4519.61       252.23 o                         
   7   3   9       2856.13       3230.85       246.36 o                         
   8   3   9       1760.48       1805.73       236.23 o                         
   9   3   9        234.15        332.12       226.21 o                         
  10   3   9       1002.58        987.28       240.02 o                         
  11   3   9        891.61        943.08       243.72 o                         
 -14   4   9       1583.50       1681.92       300.16 o                         
 -13   4   9          1.75       -116.58       263.37 o                         
 -12   4   9       1076.47       1182.91       367.72 o                         
 -11   4   9       5888.22       5871.23       461.03 o                         
 -10   4   9       5517.45       5553.13       330.05 o                         
  -9   4   9        765.22       1011.17       252.16 o                         
  -8   4   9         28.65         10.04       236.96 o                         
  -7   4   9       2684.15       2689.20       273.03 o                         
  -6   4   9       2744.30       2986.33       278.33 o                         
  -5   4   9       5122.46       5265.64       306.73 o                         
  -4   4   9       1828.48       1827.06       252.23 o                         
  -3   4   9          4.60         85.53       220.47 o                         
  -2   4   9       3540.79       3431.50       261.76 o                         
  -1   4   9       4435.45       4411.68       283.98 o                         
   0   4   9       2769.53       2987.24       263.91 o                         
   1   4   9       1357.82       1397.33       238.30 o                         
   2   4   9         19.98         28.35       161.57 o                         
   3   4   9       1679.61       1641.61       195.27 o                         
   4   4   9       5396.66       5339.49       243.41 o                         
   5   4   9       3344.15       3342.50       228.30 o                         
   6   4   9       1536.78       1839.10       218.04 o                         
   7   4   9          0.42         20.34       266.95 o                         
   8   4   9       1404.67       1682.33       303.77 o                         
   9   4   9       3616.40       4090.42       352.66 o                         
  10   4   9       2120.48       2526.39       341.85 o                         
 -12   5   9        658.85        888.63       356.61 o                         
 -11   5   9        575.16        593.91       332.77 o                         
 -10   5   9          1.77        102.43       242.90 o                         
  -9   5   9        772.03       1092.68       244.55 o                         
  -8   5   9       3661.58       4035.39       298.52 o                         
  -7   5   9       2637.03       2738.01       273.56 o                         
  -6   5   9        343.73        300.56       226.75 o                         
  -5   5   9        137.83         94.83       216.51 o                         
  -4   5   9       1988.12       2274.66       247.93 o                         
  -3   5   9       4092.30       4352.90       275.21 o                         
  -2   5   9       2761.75       3054.77       255.57 o                         
  -1   5   9       1370.78       1300.27       234.03 o                         
   0   5   9        115.94        203.07       339.55 o                         
   1   5   9       2449.89       2898.71       406.56 o                         
   2   5   9       3670.09       3736.94       429.30 o                         
   3   5   9       1865.80       2122.61       414.77 o                         
   4   5   9        518.46        446.71       385.28 o                         
   5   5   9        167.36         42.15       389.52 o                         
   6   5   9       1332.91       1310.35       423.43 o                         
   7   5   9       2324.34       2810.36       472.13 o                         
  -8   6   9          1.73         19.05       505.18 o                         
  -7   6   9          2.13         45.80       259.92 o                         
  -6   6   9       3013.00       2906.86       388.17 o                         
  -5   6   9       1505.59       1719.50       305.73 o                         
  -4   6   9        762.60        548.52       349.60 o                         
  -3   6   9          6.55        -42.62       320.22 o                         
  -2   6   9        454.50        421.60       344.42 o                         
  -1   6   9       2036.61       2002.81       391.35 o                         
   0   6   9       1306.12       1266.17       366.42 o                         
   1   6   9        431.14        797.25       377.97 o                         
   2   6   9         18.69        136.48       368.70 o                         
   3   6   9       1416.46       1608.90       329.98 o                         
 -16   0  10       3205.86       3015.09       319.39 o                         
 -15   0  10       1246.33        883.26       283.92 o                         
 -14   0  10        408.91        381.07       411.09 o                         
 -13   0  10        714.96        710.65       427.82 o                         
 -12   0  10       5157.41       5034.57       507.65 o                         
 -11   0  10       3108.56       2826.70       452.02 o                         
 -10   0  10       3633.58       3538.64       469.58 o                         
  -9   0  10        499.33        329.33       383.07 o                         
  -8   0  10        392.59        555.24       389.10 o                         
  -7   0  10       9531.06      10212.02       566.79 o                         
  -6   0  10       3998.63       4656.87       470.56 o                         
  -5   0  10       3421.59       3239.76       427.21 o                         
  -4   0  10        458.42        443.75       366.68 o                         
  -3   0  10        830.81        623.32       365.77 o                         
  -2   0  10       4524.78       4390.38       439.29 o                         
  -1   0  10       6792.24       7055.52       482.71 o                         
   0   0  10       2656.68       2847.36       416.03 o                         
   1   0  10          1.82        -70.74       342.46 o                         
   2   0  10       3017.03       2860.81       400.81 o                         
   3   0  10       2864.94       2626.11       412.14 o                         
   4   0  10       1346.11       1050.39       395.78 o                         
   5   0  10       5215.36       5312.94       471.14 o                         
   6   0  10         65.17        426.37       375.55 o                         
   7   0  10        144.83        216.86       375.46 o                         
   8   0  10       3615.92       4130.76       485.31 o                         
   9   0  10       3538.83       4251.03       493.14 o                         
  10   0  10       2157.62       2363.49       475.76 o                         
  11   0  10          3.36       -252.11       416.63 o                         
 -16   1  10          9.06         -3.86       285.02 o                         
 -15   1  10        821.76        745.71       284.82 o                         
 -14   1  10       1412.83       1366.95       253.57 o                         
 -13   1  10       2750.67       2711.99       331.10 o                         
 -12   1  10       3388.94       3017.77       331.78 o                         
 -11   1  10         96.33         86.88       274.09 o                         
 -10   1  10       2842.05       2880.60       317.09 o                         
  -9   1  10        473.34        742.14       282.27 o                         
  -8   1  10       9544.57       9172.36       389.63 o                         
  -7   1  10        757.05        806.76       271.54 o                         
  -6   1  10        124.25         17.76       251.47 o                         
  -5   1  10       1730.53       2030.45       279.05 o                         
  -4   1  10       5980.36       6082.48       335.39 o                         
  -3   1  10       6899.60       6624.15       340.95 o                         
  -2   1  10       1812.53       1811.99       276.88 o                         
  -1   1  10          0.46         70.19       249.24 o                         
   0   1  10       1028.04        896.25       257.95 o                         
   1   1  10       6503.09       6106.34       330.08 o                         
   2   1  10       5940.06       5993.04       329.23 o                         
   3   1  10       4469.53       4552.06       425.26 o                         
   4   1  10         65.94         58.95       256.63 o                         
   5   1  10       4328.99       4398.99       327.47 o                         
   6   1  10       2901.66       2881.16       307.22 o                         
   7   1  10       3379.26       3340.25       324.69 o                         
   8   1  10       1346.43       1454.60       299.07 o                         
   9   1  10         61.48          8.40       283.75 o                         
  10   1  10       1641.20       1889.23       327.84 o                         
  11   1  10       2548.55       2985.86       294.05 o                         
 -15   2  10       1322.38       1392.07       297.09 o                         
 -14   2  10        220.11         54.86       284.64 o                         
 -13   2  10        670.22        719.86       291.40 o                         
 -12   2  10       2622.62       2622.23       316.46 o                         
 -11   2  10       2004.29       2073.51       303.59 o                         
 -10   2  10        831.29        808.25       277.52 o                         
  -9   2  10        483.78        352.56       262.11 o                         
  -8   2  10        890.47        978.83       269.81 o                         
  -7   2  10       1948.47       2030.74       288.99 o                         
  -6   2  10       2304.40       2128.83       387.26 o                         
  -5   2  10       1452.53       1553.98       272.05 o                         
  -4   2  10       1002.47        973.15       259.06 o                         
  -3   2  10       1322.66       1134.93       258.89 o                         
  -2   2  10       1016.10       1253.14       263.76 o                         
  -1   2  10       1703.74       1634.43       270.40 o                         
   0   2  10       2675.87       2418.72       280.53 o                         
   1   2  10         72.86         99.13       248.78 o                         
   2   2  10       1224.78       1287.39       264.35 o                         
   3   2  10       2287.40       2345.57       281.04 o                         
   4   2  10        589.15        448.56       257.25 o                         
   5   2  10       2788.87       2717.34       300.47 o                         
   6   2  10         71.12        142.35       263.26 o                         
   7   2  10        266.23         71.17       261.54 o                         
   8   2  10       1424.04       1595.73       294.93 o                         
   9   2  10       1143.78       1128.28       242.58 o                         
  10   2  10       1117.16       1153.15       257.60 o                         
 -14   3  10         46.48        219.16       383.90 o                         
 -13   3  10        387.21        240.15       381.15 o                         
 -12   3  10        608.80        782.62       279.17 o                         
 -11   3  10        352.58        278.24       267.56 o                         
 -10   3  10        134.64        113.19       255.33 o                         
  -9   3  10        752.26        745.29       291.53 o                         
  -8   3  10       1017.29        907.40       264.13 o                         
  -7   3  10        237.53        229.31       247.97 o                         
  -6   3  10         55.62        -37.50       238.61 o                         
  -5   3  10        584.06        674.81       253.09 o                         
  -4   3  10        680.05        806.46       249.47 o                         
  -3   3  10       2108.38       1945.50       269.69 o                         
  -2   3  10        253.26        247.69       244.40 o                         
  -1   3  10         25.28         20.02       234.37 o                         
   0   3  10        331.67        323.00       248.91 o                         
   1   3  10       1140.53       1072.08       256.45 o                         
   2   3  10        682.04        629.55       238.90 o                         
   3   3  10        739.15        871.96       258.40 o                         
   4   3  10         10.84        -99.35       250.40 o                         
   5   3  10         42.37        -97.75       205.97 o                         
   6   3  10       1607.69       1602.94       231.77 o                         
   7   3  10        257.08        272.56       221.30 o                         
   8   3  10        584.78        546.55       228.42 o                         
   9   3  10         13.89        -37.86       234.23 o                         
 -12   4  10         33.15         92.56       262.39 o                         
 -11   4  10          4.01        -17.87       257.31 o                         
 -10   4  10         10.11        185.66       256.45 o                         
  -9   4  10        161.05         17.76       243.96 o                         
  -8   4  10          0.04        -35.15       244.85 o                         
  -7   4  10         30.13         46.33       246.80 o                         
  -6   4  10          3.88        -40.82       240.39 o                         
  -5   4  10         17.24        209.94       236.30 o                         
  -4   4  10         92.49        195.12       237.24 o                         
  -3   4  10          3.07        -84.63       230.03 o                         
  -2   4  10         25.33        -10.42       227.91 o                         
  -1   4  10        163.87         11.51       233.32 o                         
   0   4  10        316.75        290.68       232.90 o                         
   1   4  10          0.84         -9.50       227.21 o                         
   2   4  10          4.13        -25.18       232.86 o                         
   3   4  10          0.18          4.51       230.00 o                         
   4   4  10          0.16        -49.23       239.89 o                         
   5   4  10        149.00        184.84       242.72 o                         
   6   4  10          0.58        237.27       401.99 o                         
   7   4  10          0.05         88.02       283.65 o                         
  -9   5  10        631.91        634.58       249.45 o                         
  -8   5  10        446.25        417.12       254.77 o                         
  -7   5  10         83.16        163.36       235.78 o                         
  -6   5  10         71.63         26.50       237.66 o                         
  -5   5  10          2.29         11.65       231.69 o                         
  -4   5  10       1115.24        976.15       238.87 o                         
  -3   5  10         16.96         95.59       223.89 o                         
  -2   5  10         28.26         69.10       367.11 o                         
  -1   5  10          0.13       -257.74       364.42 o                         
   0   5  10         46.98        -23.96       364.79 o                         
   1   5  10        665.94        913.59       382.09 o                         
   2   5  10          3.75        415.86       381.06 o                         
   3   5  10         47.76        -11.43       377.88 o                         
   4   5  10         27.47        130.96       385.66 o                         
 -14   1  11        589.19        590.31       305.39 o                         
 -13   1  11        148.60        353.49       295.27 o                         
 -12   1  11         43.62        174.67       293.08 o                         
 -11   1  11        129.51        238.99       286.30 o                         
 -10   1  11          5.87       -103.61       287.22 o                         
  -9   1  11        981.32        872.40       290.56 o                         
  -8   1  11        377.68        452.30       275.71 o                         
  -7   1  11         44.21         90.11       267.95 o                         
  -6   1  11         97.23         91.98       266.40 o                         
  -5   1  11        710.09        935.90       275.30 o                         
  -4   1  11        450.12        600.79       271.10 o                         
  -3   1  11        407.39        297.12       260.51 o                         
  -2   1  11         37.57        149.92       259.56 o                         
  -1   1  11        237.24        285.05       263.71 o                         
   0   1  11        497.77        443.12       260.96 o                         
   1   1  11        961.32        888.48       272.58 o                         
   2   1  11        249.27        319.07       266.06 o                         
   3   1  11          6.74        -23.92       270.41 o                         
   4   1  11        549.19        326.27       273.98 o                         
   5   1  11          5.98         50.28       269.52 o                         
   6   1  11        711.20        809.25       290.28 o                         
   7   1  11        232.14        342.48       280.73 o                         
   8   1  11         75.21          0.30       291.63 o                         
   9   1  11        276.37        223.48       299.85 o                         
 -14   2  11          0.35          3.09       294.82 o                         
 -13   2  11        120.35        204.64       298.67 o                         
 -12   2  11       1688.00       1583.72       314.87 o                         
 -11   2  11       3021.76       3037.32       331.46 o                         
 -10   2  11         36.24        -72.63       277.96 o                         
  -9   2  11         83.37        165.46       271.69 o                         
  -8   2  11       2783.27       2361.26       310.93 o                         
  -7   2  11       1129.70       1627.87       289.21 o                         
  -6   2  11       1461.97       1367.76       285.53 o                         
  -5   2  11        740.60        502.78       265.96 o                         
  -4   2  11          0.46         76.16       262.04 o                         
  -3   2  11        941.79        772.85       266.89 o                         
  -2   2  11       3010.00       2623.55       303.19 o                         
  -1   2  11        987.61       1235.19       279.57 o                         
   0   2  11        806.83        912.64       264.88 o                         
   1   2  11        142.47         46.82       262.20 o                         
   2   2  11        475.37        429.66       263.87 o                         
   3   2  11       1613.75       1443.43       283.04 o                         
   4   2  11       3126.51       3313.18       317.75 o                         
   5   2  11         27.43         -0.64       261.25 o                         
   6   2  11          0.57        187.89       271.46 o                         
   7   2  11        916.71        768.31       298.01 o                         
   8   2  11       1703.33       2259.17       330.10 o                         
 -12   3  11          2.46       -119.81       279.59 o                         
 -11   3  11        269.86        364.95       280.26 o                         
 -10   3  11       1147.42       1106.64       289.01 o                         
  -9   3  11       3390.83       3388.48       326.89 o                         
  -8   3  11       1371.61       1517.04       292.62 o                         
  -7   3  11        197.52        168.84       265.56 o                         
  -6   3  11        428.89        375.42       265.77 o                         
  -5   3  11       3624.38       3501.59       315.77 o                         
  -4   3  11       3107.45       3056.73       306.42 o                         
  -3   3  11        758.51        779.87       265.55 o                         
  -2   3  11         75.82        391.40       259.55 o                         
  -1   3  11        674.17        691.29       257.90 o                         
   0   3  11       2806.22       2683.47       297.90 o                         
   1   3  11       2605.34       2631.20       497.69 o                         
   2   3  11       1940.90       2091.61       290.20 o                         
   3   3  11         71.87        168.83       259.45 o                         
   4   3  11        312.10        225.79       263.68 o                         
   5   3  11       2325.39       2625.64       249.27 o                         
   6   3  11       2489.01       2536.41       254.47 o                         
   7   3  11       1750.50       1780.51       249.43 o                         
 -10   4  11        726.19        829.42       281.89 o                         
  -9   4  11         59.21        -20.51       267.16 o                         
  -8   4  11        975.71        772.48       271.57 o                         
  -7   4  11       2850.92       3046.80       307.95 o                         
  -6   4  11       2222.93       2316.81       299.37 o                         
  -5   4  11       2033.48       2351.57       290.53 o                         
  -4   4  11         95.50        345.98       254.36 o                         
  -3   4  11        424.31        509.86       254.71 o                         
  -2   4  11       3913.90       3762.83       315.38 o                         
  -1   4  11       3820.88       3921.62       316.37 o                         
   0   4  11       1063.12       1046.12       266.25 o                         
   1   4  11        269.38        223.65       242.17 o                         
   2   4  11       1402.72       1399.88       273.84 o                         
   3   4  11       2072.05       2380.70       297.98 o                         
   4   4  11       2515.02       2650.48       478.55 o                         
  -4   5  11       2614.80       1940.25       416.85 o                         
  -3   5  11        533.18        670.69       396.71 o                         
  -2   5  11         36.29        180.18       385.08 o                         
 -12   0  12       4408.04       3657.95       533.31 o                         
 -11   0  12         75.52          3.59       424.37 o                         
 -10   0  12       2177.41       1901.43       469.01 o                         
  -9   0  12       2309.91       2361.90       485.81 o                         
  -8   0  12       1851.85       1958.93       461.93 o                         
  -7   0  12       3910.50       4092.80       494.25 o                         
  -6   0  12       2074.74       1759.80       447.54 o                         
  -5   0  12        760.59        692.27       430.61 o                         
  -4   0  12       1441.28       1540.96       439.90 o                         
  -3   0  12       3582.30       3458.89       483.80 o                         
  -2   0  12       2361.12       2485.73       460.32 o                         
  -1   0  12       5204.98       5018.15       515.44 o                         
   0   0  12        749.53       1011.18       428.79 o                         
   1   0  12        361.96        196.60       391.58 o                         
   2   0  12       6271.25       5732.97       518.27 o                         
   3   0  12       4628.48       4133.90       498.14 o                         
   4   0  12        798.79        868.01       422.98 o                         
   5   0  12         49.21        -89.93       399.18 o                         
   6   0  12        781.16        845.62       425.99 o                         
 -12   1  12          0.64        129.19       299.48 o                         
 -11   1  12       1768.79       1773.94       333.65 o                         
 -10   1  12       1652.61       1845.19       331.42 o                         
  -9   1  12       3944.20       3683.63       354.45 o                         
  -8   1  12         76.98         69.29       294.10 o                         
  -7   1  12         12.29        122.77       286.00 o                         
  -6   1  12       1633.90       1777.00       310.38 o                         
  -5   1  12       2280.52       2375.62       315.61 o                         
  -4   1  12       2184.79       2391.62       312.72 o                         
  -3   1  12        381.96        543.04       286.47 o                         
  -2   1  12        624.37        557.75       282.58 o                         
  -1   1  12       1698.82       1754.98       310.14 o                         
   0   1  12       3244.00       3226.33       328.21 o                         
   1   1  12        529.91        638.40       282.69 o                         
   2   1  12        129.41        127.66       279.77 o                         
   3   1  12          2.57          0.73       280.11 o                         
   4   1  12       1668.63       1652.13       397.88 o                         
   5   1  12       2261.61       2653.61       333.35 o                         
   6   1  12       1673.77       1793.22       320.38 o                         
 -11   2  12        536.33        642.92       311.55 o                         
 -10   2  12        273.13         97.74       291.52 o                         
  -9   2  12        120.95         81.94       288.17 o                         
  -8   2  12       1851.86       1828.58       317.89 o                         
  -7   2  12       1730.92       1477.79       308.80 o                         
  -6   2  12       1401.39       1331.25       296.79 o                         
  -5   2  12        207.12         90.60       277.31 o                         
  -4   2  12        385.55        189.50       273.83 o                         
  -3   2  12       2159.37       2096.13       338.89 o                         
  -2   2  12       1815.46       2010.74       311.24 o                         
  -1   2  12       2156.19       2189.92       306.84 o                         
   0   2  12        116.53         76.97       274.82 o                         
   1   2  12        246.87        260.29       271.58 o                         
   2   2  12       2079.98       1810.97       298.12 o                         
   3   2  12        882.23        897.76       298.44 o                         
   4   2  12       1435.31       1205.79       307.22 o                         
   5   2  12          5.89        -59.04       284.10 o                         
  -9   3  12        665.14        795.17       288.33 o                         
  -8   3  12         11.62         68.04       276.27 o                         
  -7   3  12         13.44        115.82       275.51 o                         
  -6   3  12        275.47        395.93       278.83 o                         
  -5   3  12        292.96        412.41       271.41 o                         
  -4   3  12         90.75        277.82       270.73 o                         
  -3   3  12         79.53         74.36       262.69 o                         
  -2   3  12         23.48         43.30       258.81 o                         
  -1   3  12        360.16        266.33       266.63 o                         
   0   3  12        384.21        342.98       276.19 o                         
   1   3  12        308.17        153.73       263.44 o                         
   2   3  12        123.15        152.30       274.40 o                         
   3   3  12         14.56        152.05       273.76 o                         
  -8   1  13         12.50         76.56       300.52 o                         
  -7   1  13         36.04         78.92       285.54 o                         
  -6   1  13        329.37        591.84       296.21 o                         
  -5   1  13        785.93        732.59       301.30 o                         
  -4   1  13         82.93        260.96       289.90 o                         
  -3   1  13        126.92        310.18       290.70 o                         
  -2   1  13         26.39       -100.82       286.48 o                         
  -1   1  13        456.33        404.20       286.23 o                         
   0   1  13         30.77        102.24       286.08 o                         
   1   1  13        145.78        258.31       285.08 o                         
   2   1  13          6.94         76.64       297.49 o                         
  -6   2  13         98.19        267.83       299.21 o                         
  -5   2  13        217.86        104.57       289.44 o                         
  -4   2  13        291.41        435.70       297.61 o                         
  -3   2  13       1227.37       1404.09       312.97 o                         
  -2   2  13       1533.56       1626.91       313.19 o                         
  -1   2  13        369.53        274.82       277.83 o                         
   0   2  13         89.49         84.60       281.51 o                         
                                                                                
